# Supplementary material for: Diels–Alder Cycloaddition of Cyclopentadiene to C60 and Si60 and Their Endohedral Li+ Counterparts
Source: J Phys Chem A. 2025 Jan 27;129(5):1386–95. doi: 10.1021/acs.jpca.4c08287 (PMC12129254; doi:10.1021/acs.jpca.4c08287)
Supplement: Supplementary file 2 [file jp4c08287_si_002.xyz]

72
C60+DALi SCF Done: -2487.74685385 A.U.
  C     -1.701968     2.605189    -0.769092
  C     -1.732702     2.600977     0.686902
  C     -0.618290     3.034153     1.411680
  C      0.574979     3.486017     0.708453
  C      0.604447     3.489614    -0.688397
  C     -0.558055     3.041257    -1.443612
  C     -2.421389     1.428841    -1.236710
  C     -2.907732     0.700986    -0.071826
  C     -2.470692     1.423024     1.117044
  C     -2.067027     0.724619     2.256641
  C     -0.194664     2.304379     2.596482
  C      1.736845     3.033305     1.460178
  C      2.881637     2.602548     0.784420
  C      2.912457     2.606445    -0.671595
  C      1.797053     3.040782    -1.392753
  C      1.371154     2.315911    -2.582215
  C     -0.084255     2.317619    -2.613812
  C     -0.775207     1.187119    -3.062099
  C     -1.969074     0.736382    -2.363124
  C     -2.907948    -0.699211    -0.075640
  C     -2.421912    -1.420906    -1.244450
  C     -1.969347    -0.722504    -2.367078
  C     -0.775660    -1.169886    -3.068505
  C     -0.037513     0.009651    -3.498703
  C      1.359741     0.009302    -3.469526
  C      2.078838     1.186139    -3.001974
  C      3.240802     0.733919    -2.250485
  C      3.649255     1.429224    -1.109206
  C      1.260828     2.302129     2.626660
  C      3.598800    -1.430784     1.238600
  C      3.142469    -0.735209     2.361553
  C      1.949525    -1.186989     3.063127
  C      1.259923    -2.316650     2.614063
  C      1.735656    -3.041648     1.443628
  C      2.911439    -2.603656    -0.685780
  C      3.648686    -1.424350    -1.116967
  C      4.073635    -0.699600     0.072418
  C      4.073911     0.697844     0.076222
  C      3.599367     1.422857     1.246369
  C      3.142756     0.721353     2.365513
  C      1.211636    -0.009648     3.499366
  C     -0.185504    -0.009294     3.468786
  C     -0.904626    -1.186628     3.001380
  C     -0.195564    -2.318169     2.583874
  C     -0.619484    -3.041344     1.395138
  C      0.573613    -3.489841     0.689460
  C      0.603082    -3.485811    -0.707388
  C      1.795858    -3.033607    -1.409285
  C      3.240510    -0.722681    -2.254439
  C      2.078376    -1.170341    -3.008376
  C      1.370249    -2.302109    -2.594788
  C     -0.085155    -2.303082    -2.626394
  C     -0.559239    -3.032907    -1.460148
  C     -1.702997    -2.600104    -0.783266
  C     -1.733716    -2.603782     0.672731
  C     -2.471232    -1.427886     1.109284
  C     -2.067305    -0.735849     2.252664
  C      1.949987     1.169764     3.069541
  C     -0.904175     1.170849     3.007792
  C      2.880611    -2.607659     0.770231
  C     -5.896942     1.179641    -0.283199
  C     -5.896053    -1.177566    -0.292049
  C     -5.955690     0.726329     0.993202
  H     -5.996646     1.337544     1.888368
  C     -5.955149    -0.733865     0.987720
  H     -5.995684    -1.351818     1.878269
  C     -5.905176     0.004536    -1.223379
  H     -6.814681     0.006510    -1.844094
  H     -5.063344     0.007664    -1.929877
  H     -5.900834    -2.209510    -0.622383
  H     -5.902455     2.214024    -0.605806
  Li     0.577852     0.000243     0.002112
72
C60-DA-PROD56isomerLi SCF Done: -2487.74018764 A.U.
  C      2.481489    -1.177204     1.480982
  C      2.160003     0.000079     2.245028
  C      1.070373     0.000088     3.143992
  C      0.230503    -1.171184     3.258401
  C      0.514828    -2.289961     2.468373
  C      1.657278    -2.287724     1.578679
  C      3.280442    -0.823939     0.220638
  C      3.280409     0.823965     0.220561
  C      2.481620     1.177371     1.481028
  C      1.657226     2.287766     1.578518
  C      0.230477     1.171370     3.258311
  C     -1.144852    -0.728932     3.425399
  C     -2.182520    -1.427456     2.802192
  C     -1.888265    -2.605289     1.994792
  C     -0.567577    -3.030646     1.833851
  C     -0.098093    -3.493034     0.536968
  C      1.277184    -3.050319     0.372591
  C      1.725465    -2.614544    -0.864735
  C      2.596125    -1.440425    -0.968417
  C      2.596100     1.440359    -0.968491
  C      2.220089     0.724195    -2.095633
  C      2.220084    -0.724314    -2.095575
  C      1.117963    -1.438207    -2.777512
  C      0.821907    -2.623608    -2.002998
  C     -0.501613    -3.057208    -1.856202
  C     -0.973184    -3.504251    -0.556598
  C     -2.346676    -3.046137    -0.391548
  C     -2.795810    -2.610492     0.855640
  C     -1.144861     0.729130     3.425382
  C     -4.002017     0.726388    -0.198980
  C     -3.642140     1.426975     0.956297
  C     -2.795821     2.610535     0.855486
  C     -2.346695     3.046115    -0.391731
  C     -2.721782     2.314513    -1.596545
  C     -3.231641    -0.000070    -2.303112
  C     -3.528436    -1.179183    -1.500758
  C     -4.002016    -0.726411    -0.198936
  C     -3.642137    -1.426930     0.956382
  C     -3.263457    -0.701385     2.156300
  C     -3.263469     0.701506     2.156264
  C     -1.888286     2.605399     1.994647
  C     -0.567595     3.030766     1.833693
  C     -0.098118     3.493063     0.536768
  C     -0.973198     3.504220    -0.556804
  C     -0.501621     3.057101    -1.856386
  C     -1.577143     2.321313    -2.496356
  C     -1.282889     1.181253    -3.256209
  C     -2.129820    -0.000091    -3.161326
  C     -2.721769    -2.314607    -1.596401
  C     -1.577131    -2.321453    -2.496212
  C     -1.282887    -1.181438    -3.256135
  C      0.091259    -0.737693    -3.392758
  C      0.091259     0.737501    -3.392806
  C      1.117969     1.438046    -2.777605
  C      0.821901     2.623498    -2.003162
  C      1.725445     2.614487    -0.864889
  C      1.277155     3.050317     0.372414
  C     -2.182537     1.427619     2.802117
  C      0.514806     2.290124     2.468263
  C     -3.528439     1.179088    -1.500828
  C      4.844380     1.129528     0.318024
  C      4.844363    -1.129466     0.318161
  C      5.453383     0.670353    -0.996345
  H      5.740011     1.329443    -1.807402
  C      5.453376    -0.670446    -0.996267
  H      5.739997    -1.329638    -1.807244
  C      5.316153     0.000088     1.256164
  H      6.401817     0.000082     1.377680
  H      4.843882     0.000145     2.242945
  H      5.036843    -2.160064     0.619792
  H      5.036835     2.160168     0.619528
  Li    -0.486166    -0.000189    -0.003193
71
C60-DA-PROD56isomer SCF Done: -2480.39215547 A.U.
  C      2.475186    -1.175019     1.481139
  C      2.154141     0.000011     2.241647
  C      1.065568     0.000015     3.138462
  C      0.227202    -1.168458     3.252145
  C      0.510875    -2.284412     2.462077
  C      1.651943    -2.282995     1.575510
  C      3.270843    -0.822367     0.219836
  C      3.270843     0.822368     0.219828
  C      2.475187     1.175034     1.481129
  C      1.651943     2.283011     1.575490
  C      0.227202     1.168488     3.252134
  C     -1.145897    -0.727555     3.419994
  C     -2.182089    -1.425206     2.797951
  C     -1.888323    -2.600667     1.991626
  C     -0.569454    -3.024012     1.829531
  C     -0.100890    -3.485129     0.535210
  C      1.271980    -3.042609     0.371032
  C      1.719249    -2.608618    -0.864801
  C      2.590818    -1.439145    -0.971388
  C      2.590820     1.439137    -0.971402
  C      2.213240     0.722802    -2.094352
  C      2.213240    -0.722821    -2.094345
  C      1.111508    -1.434982    -2.772396
  C      0.816302    -2.618128    -2.000058
  C     -0.505152    -3.051794    -1.853344
  C     -0.975288    -3.498274    -0.556015
  C     -2.346523    -3.041002    -0.390595
  C     -2.795035    -2.606296     0.855023
  C     -1.145897     0.727586     3.419988
  C     -3.999876     0.725218    -0.197686
  C     -3.640073     1.424942     0.955913
  C     -2.795036     2.606304     0.854998
  C     -2.346523     3.040998    -0.390623
  C     -2.721633     2.310985    -1.593103
  C     -3.231263    -0.000011    -2.298275
  C     -3.527127    -1.177075    -1.497237
  C     -3.999876    -0.725220    -0.197679
  C     -3.640072    -1.424934     0.955927
  C     -3.261468    -0.700513     2.153690
  C     -3.261468     0.700533     2.153684
  C     -1.888323     2.600686     1.991602
  C     -0.569455     3.024030     1.829503
  C     -0.100891     3.485136     0.535178
  C     -0.975289     3.498270    -0.556048
  C     -0.505153     3.051776    -1.853373
  C     -1.579182     2.317706    -2.491746
  C     -1.285637     1.179154    -3.250051
  C     -2.130946    -0.000015    -3.155011
  C     -2.721633    -2.311000    -1.593082
  C     -1.579182    -2.317729    -2.491724
  C     -1.285637    -1.179185    -3.250040
  C      0.085660    -0.735888    -3.385209
  C      0.085660     0.735856    -3.385216
  C      1.111508     1.434956    -2.772410
  C      0.816302     2.618109    -2.000083
  C      1.719250     2.608611    -0.864825
  C      1.271980     3.042615     0.371004
  C     -2.182089     1.425231     2.797937
  C      0.510875     2.284436     2.462057
  C     -3.527127     1.177061    -1.497248
  C      4.829107     1.128356     0.318857
  C      4.829105    -1.128353     0.318867
  C      5.442610     0.670041    -0.995403
  H      5.711273     1.327568    -1.814239
  C      5.442610    -0.670051    -0.995396
  H      5.711275    -1.327586    -1.814225
  C      5.307180     0.000005     1.255800
  H      6.393768     0.000005     1.377234
  H      4.830936     0.000010     2.240325
  H      5.025087    -2.158591     0.621645
  H      5.025089     2.158596     0.621626
72
C60-DA-PROD56Li SCF Done: -2487.73965683 A.U.
  C      2.390018     0.002905     1.943481
  C      2.621412     1.179582     1.147247
  C      1.814514     2.290283     1.333313
  C      0.776339     2.293873     2.341558
  C      0.580561     1.175847     3.159570
  C      1.403313     0.004380     2.955985
  C      2.621180    -1.176099     1.150576
  C      3.278723    -0.823155    -0.184121
  C      3.278781     0.822570    -0.186529
  C      2.472309     1.434094    -1.300529
  C      1.306262     3.049866     0.173133
  C     -0.368582     3.033673     1.826634
  C     -1.663595     2.608573     2.130759
  C     -1.868007     1.431801     2.967064
  C     -0.768644     0.734068     3.475108
  C     -0.768682    -0.723736     3.477179
  C      0.580462    -1.166437     3.162854
  C      0.776181    -2.286878     2.348163
  C      1.814319    -2.286252     1.339895
  C      2.472288    -1.438011    -1.296355
  C      1.618934    -2.615368    -1.096957
  C      1.306156    -3.049415     0.182037
  C     -0.042615    -3.492433     0.495588
  C     -0.368705    -3.028254     1.835504
  C     -1.663700    -2.602223     2.138409
  C     -1.868072    -1.422995     2.971263
  C     -3.012707    -0.697856     2.445691
  C     -3.012656     0.705137     2.443613
  C     -0.042497     3.493830     0.485357
  C     -3.674293     1.177399    -1.163750
  C     -2.882575     2.312454    -1.348190
  C     -1.842482     2.317709    -2.367005
  C     -1.633343     1.176614    -3.152926
  C     -2.465281    -0.004327    -2.965142
  C     -3.674339    -1.180709    -1.160284
  C     -4.003256    -0.726027     0.184659
  C     -4.003223     0.726689     0.182525
  C     -3.519986     1.428899     1.290868
  C     -2.689788     2.612071     1.096763
  C     -2.378827     3.045639    -0.192412
  C     -0.703509     3.054260    -1.848586
  C      0.596499     2.619625    -2.137260
  C      0.805372     1.433818    -2.938965
  C     -0.282455     0.732239    -3.437930
  C     -0.282480    -0.742354    -3.435774
  C     -1.633391    -1.185853    -3.149475
  C     -1.842571    -2.324637    -2.360211
  C     -2.882677    -2.316352    -1.341408
  C     -3.520067    -1.424999     1.295072
  C     -2.689905    -2.608761     1.104427
  C     -2.378955    -3.046158    -0.183470
  C     -1.031385    -3.504892    -0.496427
  C     -0.703612    -3.059714    -1.839639
  C      0.596431    -2.625985    -2.129627
  C      0.805328    -1.442515    -2.934786
  C      1.973056    -0.727343    -2.378758
  C      1.973087     0.720268    -2.380870
  C     -1.031257     3.503381    -0.506693
  C      1.618984     2.612020    -1.104569
  C     -3.466983    -0.002877    -1.991873
  C      4.849959    -1.130999    -0.295154
  C      4.850036     1.129956    -0.298519
  C      5.493875    -0.669833     0.995271
  H      5.801470    -1.326660     1.801015
  C      5.493905     0.672584     0.993284
  H      5.801531     1.331783     1.797077
  C      5.277648    -0.001964    -1.256782
  H      6.354812    -0.002281    -1.441591
  H      4.744640    -0.003369    -2.212979
  H      5.039795    -2.160472    -0.600157
  H      5.039942     2.158507    -0.606575
  Li    -0.489052    -0.000565    -0.002685
71
C60-DA-PROD56 SCF Done: -2480.39141923 A.U.
  C      2.381023     0.000001     1.944208
  C      2.614416     1.175851     1.154015
  C      1.807541     2.283818     1.337280
  C      0.768585     2.284876     2.340588
  C      0.572181     1.168382     3.156311
  C      1.393852     0.000001     2.952708
  C      2.614416    -1.175850     1.154016
  C      3.269287    -0.820664    -0.180670
  C      3.269287     0.820664    -0.180671
  C      2.466538     1.434360    -1.296271
  C      1.300636     3.041960     0.179350
  C     -0.373432     3.024421     1.827216
  C     -1.667042     2.600854     2.129790
  C     -1.872167     1.425217     2.962933
  C     -0.775067     0.727494     3.469958
  C     -0.775067    -0.727491     3.469959
  C      0.572181    -1.168379     3.156312
  C      0.768585    -2.284874     2.340590
  C      1.807541    -2.283817     1.337282
  C      2.466538    -1.434360    -1.296269
  C      1.613471    -2.607479    -1.097034
  C      1.300636    -3.041959     0.179352
  C     -0.046366    -3.485299     0.489747
  C     -0.373432    -3.024419     1.827218
  C     -1.667042    -2.600853     2.129792
  C     -1.872167    -1.425215     2.962934
  C     -3.014127    -0.700483     2.438007
  C     -3.014127     0.700485     2.438006
  C     -0.046367     3.485299     0.489744
  C     -3.671314     1.177131    -1.163182
  C     -2.880627     2.311137    -1.344908
  C     -1.841129     2.317751    -2.360779
  C     -1.631321     1.179182    -3.146505
  C     -2.461630    -0.000001    -2.961340
  C     -3.671314    -1.177132    -1.163181
  C     -4.001190    -0.725169     0.179629
  C     -4.001191     0.725168     0.179629
  C     -3.519544     1.424798     1.287902
  C     -2.690440     2.606122     1.096807
  C     -2.378685     3.041151    -0.189661
  C     -0.704617     3.051952    -1.841350
  C      0.593681     2.617495    -2.128477
  C      0.803117     1.435466    -2.929903
  C     -0.282774     0.735810    -3.428563
  C     -0.282774    -0.735813    -3.428562
  C     -1.631321    -1.179184    -3.146504
  C     -1.841129    -2.317753    -2.360777
  C     -2.880627    -2.311139    -1.344906
  C     -3.519544    -1.424797     1.287903
  C     -2.690440    -2.606122     1.096809
  C     -2.378685    -3.041151    -0.189659
  C     -1.032854    -3.498324    -0.501393
  C     -0.704617    -3.051953    -1.841347
  C      0.593681    -2.617496    -2.128475
  C      0.803117    -1.435468    -2.929902
  C      1.969321    -0.722517    -2.374449
  C      1.969321     0.722516    -2.374449
  C     -1.032854     3.498324    -0.501396
  C      1.613471     2.607479    -1.097036
  C     -3.463517    -0.000001    -1.991419
  C      4.834364    -1.129347    -0.296585
  C      4.834364     1.129346    -0.296585
  C      5.488437    -0.670642     0.991482
  H      5.781428    -1.327067     1.803439
  C      5.488435     0.670641     0.991483
  H      5.781426     1.327067     1.803439
  C      5.265243    -0.000000    -1.257224
  H      6.342872    -0.000000    -1.445005
  H      4.725710    -0.000001    -2.209515
  H      5.026106    -2.158239    -0.604758
  H      5.026106     2.158239    -0.604758
72
C60-DA-PRODLi SCF Done: -2487.77195674 A.U.
  C      1.724721    -2.586033    -0.854100
  C      1.804066    -2.589536     0.598513
  C      0.718915    -3.044649     1.359482
  C     -0.496160    -3.497158     0.694119
  C     -0.572540    -3.494340    -0.699937
  C      0.562360    -3.038558    -1.492908
  C      2.448292    -1.436438    -1.338475
  C      3.261350    -0.808513    -0.203706
  C      2.577639    -1.443983     1.005038
  C      2.205172    -0.745614     2.136865
  C      0.341567    -2.323257     2.553860
  C     -1.629958    -3.046516     1.487404
  C     -2.796335    -2.609578     0.852532
  C     -2.876427    -2.607224    -0.602233
  C     -1.786606    -3.041568    -1.362520
  C     -1.396790    -2.310667    -2.561436
  C      0.055435    -2.314433    -2.636867
  C      0.737966    -1.174135    -3.082661
  C      1.952495    -0.738133    -2.421677
  C      3.261180     0.809096    -0.201130
  C      2.448087     1.440593    -1.333839
  C      1.952469     0.745831    -2.419354
  C      0.737932     1.183973    -3.078937
  C     -0.011525     0.005565    -3.487560
  C     -1.407452     0.005478    -3.428618
  C     -2.114574    -1.174821    -2.948840
  C     -3.249014    -0.725852    -2.160296
  C     -3.622762    -1.426369    -1.009248
  C     -1.110328    -2.319194     2.638381
  C     -3.493147     1.425850     1.347148
  C     -2.995051     0.725378     2.450173
  C     -1.780904     1.174561     3.109306
  C     -1.110369     2.310718     2.645742
  C     -1.630000     3.041754     1.497087
  C     -2.876432     2.609103    -0.593948
  C     -3.622762     1.429550    -1.004714
  C     -4.005397     0.698460     0.194703
  C     -4.005416    -0.699124     0.192489
  C     -3.493138    -1.430183     1.342615
  C     -2.995045    -0.733230     2.447866
  C     -1.024972    -0.005614     3.508247
  C      0.368870    -0.005477     3.413210
  C      1.069388     1.174344     2.928462
  C      0.341505     2.315019     2.561202
  C      0.718819     3.040207     1.369112
  C     -0.496227     3.494817     0.705193
  C     -0.572610     3.496616    -0.688862
  C     -1.786682     3.046029    -1.352901
  C     -3.249014     0.732715    -2.157980
  C     -2.114578     1.184229    -2.945105
  C     -1.396823     2.318864    -2.554107
  C      0.055392     2.322861    -2.629533
  C      0.562324     3.043365    -1.483290
  C      1.724561     2.588698    -0.845872
  C      1.804010     2.587655     0.606732
  C      2.577399     1.440633     1.009560
  C      2.205138     0.738739     2.139240
  C     -1.780899    -1.184517     3.105558
  C      1.069453    -1.183757     2.924747
  C     -2.796340     2.606783     0.860793
  C      4.823929    -1.125236    -0.311888
  C      4.823740     1.126446    -0.308217
  C      5.451292    -0.671694     0.993503
  H      5.745978    -1.334445     1.798868
  C      5.451152     0.668736     0.995702
  H      5.745709     1.328897     1.803238
  C      5.271823     0.002201    -1.262659
  H      6.352069     0.002565    -1.426582
  H      4.755912     0.003737    -2.228748
  H      5.009331    -2.156245    -0.615937
  H      5.008959     2.158477    -0.608895
  Li    -0.496986     0.000071     0.003689
71
C60-DA-PROD SCF Done: -2480.42391237 A.U.
  C     -1.718505     2.582235    -0.846963
  C     -1.797392     2.583670     0.602589
  C     -0.713437     3.037086     1.362219
  C      0.499187     3.489852     0.698681
  C      0.574953     3.489566    -0.693349
  C     -0.558311     3.035407    -1.484433
  C     -2.440611     1.437264    -1.334451
  C     -3.250099     0.806757    -0.200422
  C     -2.569798     1.441360     1.009368
  C     -2.198157     0.740797     2.136832
  C     -0.336143     2.314573     2.552811
  C      1.631347     3.039187     1.489456
  C      2.795837     2.603936     0.854197
  C      2.875097     2.603956    -0.597977
  C      1.786661     3.039273    -1.356227
  C      1.396970     2.311010    -2.553567
  C     -0.052799     2.314057    -2.627435
  C     -0.734520     1.176568    -3.074259
  C     -1.947648     0.740658    -2.416490
  C     -3.250100    -0.806756    -0.200429
  C     -2.440610    -1.437251    -1.334464
  C     -1.947648    -0.740634    -2.416497
  C     -0.734520    -1.176538    -3.074271
  C      0.013635     0.000017    -3.479709
  C      1.407354     0.000017    -3.422902
  C      2.113362     1.177375    -2.942583
  C      3.246214     0.728007    -2.156802
  C      3.619857     1.425763    -1.006455
  C      1.113216     2.310989     2.637072
  C      3.491723    -1.425870     1.341242
  C      2.994553    -0.727997     2.443803
  C      1.782947    -1.177408     3.101618
  C      1.113216    -2.311015     2.637050
  C      1.631347    -3.039201     1.489427
  C      2.875098    -2.603950    -0.598002
  C      3.619857    -1.425753    -1.006469
  C      4.002419    -0.697815     0.191795
  C      4.002419     0.697814     0.191802
  C      3.491723     1.425857     1.341256
  C      2.994553     0.727973     2.443810
  C      1.028664    -0.000017     3.501874
  C     -0.362797    -0.000017     3.406043
  C     -1.062629    -1.176438     2.921416
  C     -0.336143    -2.314598     2.552788
  C     -0.713437    -3.037100     1.362190
  C      0.499188    -3.489859     0.698647
  C      0.574953    -3.489560    -0.693383
  C      1.786661    -3.039260    -1.356257
  C      3.246214    -0.727985    -2.156809
  C      2.113362    -1.177346    -2.942594
  C      1.396970    -2.310985    -2.553590
  C     -0.052798    -2.314031    -2.627457
  C     -0.558311    -3.035392    -1.484462
  C     -1.718504    -2.582227    -0.846988
  C     -1.797392    -2.583676     0.602564
  C     -2.569799    -1.441371     1.009354
  C     -2.198157    -0.740819     2.136824
  C      1.782947     1.177378     3.101630
  C     -1.062629     1.176410     2.921428
  C      2.795838    -2.603944     0.854172
  C     -4.808060     1.124603    -0.310193
  C     -4.808059    -1.124599    -0.310206
  C     -5.441049     0.670025     0.992810
  H     -5.717210     1.329608     1.807705
  C     -5.441054    -0.670037     0.992799
  H     -5.717218    -1.329629     1.807686
  C     -5.260067     0.000008    -1.262580
  H     -6.340976     0.000008    -1.428592
  H     -4.738253     0.000013    -2.225246
  H     -4.994646     2.156258    -0.613440
  H     -4.994648    -2.156250    -0.613467
72
C60-DASi-PROD56isomerLi SCF Done: -3744.68654589 A.U.
  C      1.537507     2.308355     0.000919
  C      1.868340     1.544206    -1.172988
  C      1.048498     1.627023    -2.289580
  C     -0.115078     2.487693    -2.290120
  C     -0.419738     3.270807    -1.171203
  C      0.422643     3.174991     0.001209
  C      1.868295     1.543326     1.174278
  C      2.695736     0.307830     0.822865
  C      2.695762     0.308454    -0.822453
  C      2.042344    -0.902790    -1.426914
  C      0.697953     0.409147    -3.045308
  C     -1.180650     1.824910    -3.030256
  C     -2.505039     1.951501    -2.604065
  C     -2.820061     2.751200    -1.426209
  C     -1.797793     3.400960    -0.728159
  C     -1.797831     3.400420     0.730646
  C     -0.419807     3.269895     1.173642
  C     -0.115210     2.485946     2.291986
  C      1.048368     1.625277     2.290865
  C      2.042282    -0.903868     1.426396
  C      1.174437    -0.818743     2.606404
  C      0.697789     0.406856     3.045681
  C     -0.679254     0.536883     3.492251
  C     -1.180806     1.822645     3.031603
  C     -2.505170     1.949569     2.605437
  C     -2.820145     2.750166     1.428177
  C     -3.884918     2.078300     0.702449
  C     -3.884870     2.078810    -0.701034
  C     -0.679069     0.539498    -3.491853
  C     -4.056640    -1.584847    -1.179885
  C     -3.247552    -1.660515    -2.315091
  C     -2.081809    -2.532263    -2.323547
  C     -1.766849    -3.283838    -1.182519
  C     -2.615841    -3.209690    -0.001239
  C     -4.056683    -1.585711     1.178520
  C     -4.562033    -0.295572     0.726188
  C     -4.562017    -0.295034    -0.726612
  C     -4.232160     0.869752    -1.426480
  C     -3.383401     0.790117    -2.610334
  C     -2.902912    -0.445603    -3.045822
  C     -1.022500    -1.864549    -3.056987
  C      0.304060    -1.978947    -2.622062
  C      0.622600    -2.750814    -1.439166
  C     -0.390357    -3.391411    -0.739349
  C     -0.390394    -3.391962     0.736842
  C     -1.766909    -3.284736     1.180034
  C     -2.081927    -2.534004     2.321595
  C     -3.247670    -1.662245     2.313718
  C     -4.232215     0.868688     1.426959
  C     -3.383522     0.788164     2.610783
  C     -2.903079    -0.447882     3.045398
  C     -1.526257    -0.579027     3.502494
  C     -1.022653    -1.866830     3.055580
  C      0.303936    -1.980913     2.620659
  C      0.622518    -2.751874     1.437185
  C      1.711979    -2.053210     0.724362
  C      1.712020    -2.052668    -0.725769
  C     -1.526073    -0.576405    -3.502946
  C      1.174553    -0.816779    -2.606886
  C     -3.739312    -2.379435    -0.000968
  Si     4.532116     0.510121    -1.576072
  Si     4.532127     0.508546     1.576687
  Si     5.694720    -1.447628    -1.081988
  H      6.131860    -2.480607    -2.049152
  Si     5.694101    -1.449036     1.080481
  H      6.131858    -2.482683     2.046649
  Si     5.394944     2.027820     0.001060
  H      6.871162     2.124001     0.001110
  H      4.738704     3.362609     0.001822
  H      4.362901     0.848299     3.011246
  H      4.362879     0.851384    -3.010269
  Li    -1.061318    -0.018622     0.000097
71
C60-DASi-PROD56isomer SCF Done: -3737.33825274 A.U.
  C      1.530438     2.305985    -0.000812
  C      1.859455     1.544928    -1.171980
  C      1.040718     1.621839    -2.285697
  C     -0.121393     2.479675    -2.286211
  C     -0.424979     3.263697    -1.170730
  C      0.415792     3.169611    -0.001155
  C      1.859429     1.545799     1.170933
  C      2.685865     0.306859     0.821385
  C      2.685883     0.306252    -0.821485
  C      2.035185    -0.908508    -1.426000
  C      0.690524     0.404829    -3.037946
  C     -1.184754     1.818473    -3.025130
  C     -2.507072     1.946679    -2.600805
  C     -2.821413     2.746284    -1.425856
  C     -1.801085     3.395749    -0.729131
  C     -1.801108     3.396295     0.726579
  C     -0.425015     3.264564     1.168320
  C     -0.121462     2.481370     2.284395
  C      1.040648     1.623532     2.284561
  C      2.035127    -0.907447     1.426761
  C      1.166099    -0.817571     2.601870
  C      0.690425     0.407081     3.037703
  C     -0.684202     0.537755     3.483906
  C     -1.184850     1.820718     3.023767
  C     -2.507155     1.948613     2.599301
  C     -2.821462     2.747352     1.423753
  C     -3.884806     2.076595     0.699909
  C     -3.884781     2.076069    -0.701549
  C     -0.684088     0.535168    -3.484293
  C     -4.057978    -1.581669    -1.176523
  C     -3.250221    -1.658402    -2.310120
  C     -2.086641    -2.529155    -2.317577
  C     -1.772888    -3.278568    -1.177796
  C     -2.620276    -3.203314     0.001152
  C     -4.058023    -1.580798     1.177579
  C     -4.562294    -0.293177     0.725210
  C     -4.562277    -0.293717    -0.725127
  C     -4.232279     0.868664    -1.425050
  C     -3.384861     0.787891    -2.606476
  C     -2.905247    -0.446541    -3.040006
  C     -1.028650    -1.863780    -3.049781
  C      0.295827    -1.978350    -2.615009
  C      0.612872    -2.747520    -1.434247
  C     -0.399207    -3.384576    -0.735083
  C     -0.399235    -3.384022     0.737585
  C     -1.772930    -3.277698     1.180182
  C     -2.086718    -2.527433     2.319393
  C     -3.250301    -1.656689     2.311258
  C     -4.232318     0.869724     1.424286
  C     -3.384944     0.789828     2.605801
  C     -2.905346    -0.444283     3.040254
  C     -1.530564    -0.575574     3.496305
  C     -1.028753    -1.861517     3.051143
  C      0.295735    -1.976412     2.616502
  C      0.612815    -2.746444     1.436313
  C      1.701990    -2.052007     0.724146
  C      1.702023    -2.052552    -0.722559
  C     -1.530449    -0.578170    -3.495911
  C      1.166194    -0.819499    -2.601209
  C     -3.741860    -2.374322     0.000827
  Si     4.498506     0.509314    -1.572443
  Si     4.498498     0.510274     1.572258
  Si     5.678515    -1.443666    -1.079927
  H      6.129190    -2.483972    -2.037608
  Si     5.677550    -1.443525     1.080747
  H      6.129393    -2.482628     2.039177
  Si     5.394394     2.015249    -0.000543
  H      6.875317     2.090491    -0.000573
  H      4.788403     3.375225    -0.000858
  H      4.369080     0.853295     3.011646
  H      4.369167     0.851560    -3.012021
72
C60-DASi-PROD56Li SCF Done: -3744.68696011 A.U.
  C     -1.881453    -1.869242     0.010068
  C     -2.079599    -1.066798    -1.167438
  C     -1.285982    -1.289246    -2.283334
  C     -0.280131    -2.328881    -2.278649
  C     -0.108364    -3.146826    -1.155837
  C     -0.922980    -2.907490     0.015437
  C     -2.079417    -1.054483     1.179103
  C     -2.693720     0.292620     0.820650
  C     -2.693831     0.283970    -0.823072
  C     -1.854857     1.373949    -1.433503
  C     -0.740396    -0.148284    -3.044613
  C      0.879866    -1.853227    -3.021302
  C      2.165216    -2.193421    -2.593254
  C      2.344768    -3.028347    -1.411316
  C      1.229652    -3.498624    -0.711030
  C      1.229770    -3.490945     0.747686
  C     -0.108171    -3.134507     1.189015
  C     -0.279762    -2.304812     2.303209
  C     -1.285617    -1.265205     2.297150
  C     -1.854579     1.388897     1.419384
  C     -1.010762     1.168416     2.601803
  C     -0.739880    -0.116285     3.046275
  C      0.596491    -0.468409     3.494887
  C      0.880380    -1.821365     3.040606
  C      2.165654    -2.166044     2.615939
  C      2.344995    -3.013314     1.442784
  C      3.505244    -2.528592     0.714838
  C      3.505141    -2.535994    -0.688696
  C      0.595894    -0.505111    -3.489741
  C      4.276716     1.047401    -1.184945
  C      3.490839     1.249267    -2.321149
  C      2.483571     2.299983    -2.334373
  C      2.296766     3.098718    -1.197501
  C      3.122448     2.892434    -0.015405
  C      4.276905     1.059793     1.173260
  C      4.563446    -0.297923     0.727642
  C      4.563318    -0.305559    -0.725124
  C      4.046563    -1.403783    -1.419634
  C      3.222538    -1.191617    -2.604318
  C      2.951425     0.103889    -3.046197
  C      1.328943     1.811288    -3.065698
  C      0.038554     2.143353    -2.631889
  C     -0.148251     2.962889    -1.452974
  C      0.956566     3.432435    -0.755417
  C      0.956690     3.440207     0.719271
  C      2.296972     3.111132     1.164599
  C      2.483964     2.324391     2.309771
  C      3.491213     1.273573     2.307409
  C      4.046803    -1.388777     1.433747
  C      3.222986    -1.164187     2.616289
  C      2.951941     0.135895     3.044558
  C      1.615231     0.493632     3.500283
  C      1.329469     1.843403     3.046378
  C      0.039010     2.170870     2.609314
  C     -0.148004     2.977985     1.421897
  C     -1.335191     2.463888     0.711338
  C     -1.335332     2.456312    -0.736857
  C      1.614629     0.456821    -3.505437
  C     -1.011242     1.141041    -2.613687
  C      4.094538     1.889141    -0.010214
  Si    -4.535773     0.496952     1.575644
  Si    -4.535973     0.480774    -1.579743
  Si    -5.744864    -1.431969     1.090796
  H     -6.174372    -2.472709     2.054242
  Si    -5.747600    -1.441776    -1.077053
  H     -6.174734    -2.493682    -2.029358
  Si    -5.338367     2.038440    -0.009853
  H     -6.807862     2.214874    -0.010586
  H     -4.616819     3.338440    -0.016352
  H     -4.375224     0.800219    -3.019662
  H     -4.374658     0.828395     3.012797
  Li     1.064733    -0.003737    -0.000024
71
C60-DASi-PROD56 SCF Done: -3737.33812461 A.U.
  C     -1.865854    -1.877533    -0.004169
  C     -2.066630    -1.071841    -1.173898
  C     -1.272532    -1.278389    -2.288605
  C     -0.263459    -2.311409    -2.290480
  C     -0.089877    -3.136303    -1.176351
  C     -0.904206    -2.909486    -0.006273
  C     -2.066789    -1.076776     1.168911
  C     -2.682689     0.274086     0.820813
  C     -2.682571     0.277574    -0.820168
  C     -1.847801     1.376766    -1.422639
  C     -0.730746    -0.131611    -3.038219
  C      0.892558    -1.828110    -3.028460
  C      2.176995    -2.167729    -2.604572
  C      2.358756    -3.009551    -1.431109
  C      1.247147    -3.487631    -0.735217
  C      1.247039    -3.490694     0.720549
  C     -0.090059    -3.141244     1.162963
  C     -0.263811    -2.321064     2.280540
  C     -1.272867    -1.288037     2.282856
  C     -1.848006     1.370758     1.428045
  C     -1.004757     1.141289     2.604636
  C     -0.731182    -0.144429     3.037364
  C      0.604177    -0.494841     3.483384
  C      0.892107    -1.840887     3.020733
  C      2.176601    -2.178694     2.595575
  C      2.358555    -3.015588     1.418628
  C      3.515334    -2.522510     0.695528
  C      3.515425    -2.519534    -0.705769
  C      0.604688    -0.480139    -3.485538
  C      4.274693     1.063524    -1.174567
  C      3.489910     1.270921    -2.308049
  C      2.480922     2.316848    -2.313326
  C      2.292119     3.105397    -1.172366
  C      3.116542     2.893166     0.006276
  C      4.274513     1.058555     1.179555
  C      4.565199    -0.292442     0.724798
  C      4.565308    -0.289381    -0.725474
  C      4.052635    -1.382347    -1.427189
  C      3.229422    -1.164563    -2.608184
  C      2.954881     0.131519    -3.039989
  C      1.329960     1.831231    -3.046775
  C      0.040601     2.155472    -2.610731
  C     -0.148251     2.964334    -1.428953
  C      0.953326     3.429193    -0.728726
  C      0.953219     3.426091     0.743207
  C      2.291941     3.100422     1.185675
  C      2.480572     2.307056     2.323324
  C      3.489574     1.261168     2.313797
  C      4.052412    -1.388359     1.421811
  C      3.229027    -1.175550     2.603590
  C      2.954441     0.118691     3.040858
  C      1.618377     0.468318     3.497559
  C      1.329506     1.818349     3.054536
  C      0.040206     2.144454     2.619711
  C     -0.148456     2.958276     1.441297
  C     -1.333237     2.448605     0.727640
  C     -1.333144     2.451665    -0.717631
  C      1.618892     0.483069    -3.495384
  C     -1.004369     1.152257    -2.600061
  C      4.090199     1.894684     0.004242
  Si    -4.502031     0.481660     1.574950
  Si    -4.501958     0.487965    -1.573479
  Si    -5.752267    -1.423764     1.080168
  H     -6.183871    -2.485421     2.024837
  Si    -5.750297    -1.420439    -1.085437
  H     -6.183534    -2.477266    -2.034753
  Si    -5.327217     2.026746     0.003786
  H     -6.801338     2.193934     0.004030
  H     -4.642813     3.348231     0.006257
  H     -4.377314     0.819598    -3.015699
  H     -4.377291     0.808165     3.018327
72
C60-DASi-PRODLi SCF Done: -3744.71581203 A.U.
  C      1.124614    -0.906633     2.579158
  C      1.247577     0.539378     2.580588
  C      0.190099     1.336443     3.040613
  C     -1.043330     0.706357     3.495357
  C     -1.161489    -0.684868     3.493730
  C     -0.052194    -1.513536     3.037598
  C      1.833850    -1.413417     1.428372
  C      2.680873    -0.306838     0.804165
  C      2.031164     0.920639     1.430850
  C      1.702941     2.074469     0.743108
  C     -0.150209     2.542508     2.322892
  C     -2.152881     1.533192     3.045139
  C     -3.337324     0.932732     2.608588
  C     -3.460960    -0.519198     2.607488
  C     -2.394911    -1.311696     3.042577
  C     -2.040749    -2.523154     2.313065
  C     -0.592151    -2.643829     2.317996
  C      0.078493    -3.111354     1.177306
  C      1.313381    -2.493351     0.739493
  C      2.680866    -0.305689    -0.804868
  C      1.833855    -1.411414    -1.430609
  C      1.313364    -2.492294    -0.743213
  C      0.078437    -3.109663    -1.181797
  C     -0.683510    -3.493011    -0.002495
  C     -2.077365    -3.390393    -0.002370
  C     -2.770250    -2.889363     1.177496
  C     -3.880296    -2.067158     0.727912
  C     -4.219571    -0.904547     1.427098
  C     -1.598517     2.668182     2.317166
  C     -4.019633     1.444353    -1.426638
  C     -3.488128     2.532764    -0.727409
  C     -2.255340     3.155376    -1.177387
  C     -1.598629     2.671481    -2.313313
  C     -2.153025     1.537525    -3.042849
  C     -3.461079    -0.515482    -2.608041
  C     -4.219635    -0.902510    -1.428160
  C     -4.566378     0.308527    -0.698642
  C     -4.566344     0.307531     0.699325
  C     -4.019571     1.442326     1.428905
  C     -3.488097     2.531729     0.731189
  C     -1.487283     3.531838     0.002539
  C     -0.096463     3.397276     0.002395
  C      0.590096     2.892320    -1.177871
  C     -0.150321     2.545820    -2.319324
  C      0.189953     1.340785    -3.038785
  C     -1.043501     0.711342    -3.494326
  C     -1.161656    -0.679881    -3.494636
  C     -2.395047    -1.307350    -3.044303
  C     -3.880329    -2.066117    -0.730654
  C     -2.770306    -2.887675    -1.181479
  C     -2.040861    -2.519850    -2.316564
  C     -0.592264    -2.640510    -2.321772
  C     -0.052342    -1.509202    -3.039792
  C      1.124518    -0.902970    -2.580603
  C      1.247437     0.543053    -2.579952
  C      2.031108     0.922687    -1.429751
  C      1.702911     2.075530    -0.740329
  C     -2.255282     3.153701     1.181971
  C      0.590151     2.890633     1.181893
  C     -3.337443     0.936447    -2.607084
  Si     4.526472    -0.502310     1.562741
  Si     4.526562    -0.499604    -1.563801
  Si     5.704731     1.447858     1.082481
  H      6.129816     2.480284     2.055831
  Si     5.702570     1.450941    -1.079831
  H      6.130433     2.483526    -2.051771
  Si     5.362645    -2.042096    -0.001813
  H      6.835315    -2.184264    -0.001894
  H      4.664145    -3.355312    -0.003228
  H      4.348152    -0.823667    -3.000789
  H      4.348200    -0.828732     2.999209
  Li    -1.067974     0.012392     0.000017
71
C60-DASi-PROD SCF Done: -3737.36696397 A.U.
  C      1.116304     0.923869    -2.567560
  C      1.238032    -0.519372    -2.581287
  C      0.180427    -1.309354    -3.045921
  C     -1.050186    -0.676373    -3.494659
  C     -1.166939     0.712751    -3.481635
  C     -0.058694     1.533913    -3.019022
  C      1.823808     1.423443    -1.416964
  C      2.669581     0.309407    -0.801139
  C      2.019929    -0.914162    -1.439309
  C      1.692166    -2.069008    -0.759348
  C     -0.160428    -2.518403    -2.338534
  C     -2.158548    -1.504553    -3.052489
  C     -3.340569    -0.907313    -2.611493
  C     -3.462542     0.542064    -2.598368
  C     -2.397547     1.336186    -3.026636
  C     -2.042835     2.538518    -2.287908
  C     -0.596326     2.656378    -2.290653
  C      0.073678     3.114275    -1.149013
  C      1.307379     2.494687    -0.717872
  C      2.669784     0.294887     0.805699
  C      1.824186     1.397611     1.441661
  C      1.307544     2.481292     0.762200
  C      0.073971     3.093112     1.204763
  C     -0.686525     3.485769     0.031404
  C     -2.078155     3.385612     0.030653
  C     -2.770354     2.895682    -1.150974
  C     -3.879297     2.072439    -0.708940
  C     -4.219078     0.917679    -1.416749
  C     -1.606444    -2.643559    -2.334924
  C     -4.021620    -1.450864     1.412831
  C     -3.492110    -2.532255     0.705388
  C     -2.262056    -3.158731     1.149135
  C     -1.605887    -2.685239     2.286923
  C     -2.157833    -1.559420     3.025087
  C     -3.461972     0.495082     2.608328
  C     -4.218741     0.891966     1.433797
  C     -4.566326    -0.310484     0.695563
  C     -4.566503    -0.297901    -0.700247
  C     -4.021977    -1.425157    -1.438105
  C     -3.492247    -2.519089    -0.750428
  C     -1.496004    -3.525614    -0.031773
  C     -0.107550    -3.391386    -0.030715
  C      0.578655    -2.898230     1.150789
  C     -0.159842    -2.560282     2.292560
  C      0.181145    -1.364136     3.021521
  C     -1.049362    -0.739373     3.481926
  C     -1.166108     0.649763     3.493887
  C     -2.396826     1.281323     3.050522
  C     -3.879152     2.059334     0.746858
  C     -2.770069     2.874415     1.203386
  C     -2.042245     2.496723     2.333456
  C     -0.595775     2.614605     2.338088
  C     -0.057966     1.479153     3.045934
  C      1.116901     0.877368     2.583232
  C      1.238585    -0.565863     2.570892
  C      2.020216    -0.939980     1.421809
  C      1.692350    -2.082393     0.721221
  C     -2.262336    -3.137559    -1.205714
  C      0.578358    -2.876927    -1.203270
  C     -3.339973    -0.954315     2.595233
  Si     4.491755     0.514527    -1.555414
  Si     4.492496     0.484959     1.563977
  Si     5.695759    -1.429059    -1.093267
  H      6.122672    -2.467854    -2.063794
  Si     5.692942    -1.451540     1.067925
  H      6.123665    -2.505212     2.020447
  Si     5.360806     2.027365     0.018283
  H      6.838374     2.153681     0.018700
  H      4.705496     3.364122     0.031799
  H      4.354001     0.802617     3.007939
  H      4.354876     0.853076    -2.994760
72
C60-DASi-TSLiROTATING SCF Done: -3744.64977246 A.U.
  C     -0.075632     2.977291    -1.461148
  C     -0.058751     3.327994    -0.046895
  C      1.159371     3.506839     0.613940
  C      2.412379     3.344829    -0.110789
  C      2.395531     3.009017    -1.467591
  C      1.126963     2.822401    -2.156704
  C     -1.169906     2.043052    -1.680679
  C     -1.824654     1.812092    -0.403968
  C     -1.143120     2.608946     0.607592
  C     -0.965552     2.097570     1.895871
  C      1.344266     2.974447     1.956667
  C      3.371271     2.712938     0.783566
  C      4.276524     1.771156     0.286048
  C      4.259947     1.422027    -1.127302
  C      3.338765     2.027785    -1.986149
  C      2.652808     1.233771    -2.995503
  C      1.285386     1.723805    -3.100146
  C      0.235966     0.825727    -3.311964
  C     -1.018549     0.986820    -2.587738
  C     -2.304455     0.539343    -0.083574
  C     -2.155737    -0.556430    -1.029391
  C     -1.519572    -0.335078    -2.256564
  C     -0.574013    -1.318186    -2.774890
  C      0.509339    -0.599682    -3.428696
  C      1.822891    -1.070552    -3.327632
  C      2.915783    -0.134511    -3.106642
  C      3.875560    -0.765630    -2.211294
  C      4.533459    -0.003632    -1.242251
  C      2.711230     2.483402     2.061413
  C      3.576641    -2.037457     1.697818
  C      3.424867    -0.984224     2.604504
  C      2.171751    -0.822833     3.328829
  C      1.121801    -1.720839     3.118514
  C      1.280135    -2.818867     2.174597
  C      2.466488    -3.320637     0.064968
  C      3.551589    -2.601890    -0.589746
  C      4.236996    -1.808015     0.420152
  C      4.718301    -0.535520     0.100751
  C      4.559378     0.561303     1.045047
  C      3.926181     0.341020     2.271541
  C      1.898789     0.603036     3.443801
  C      0.586841     1.074187     3.343698
  C     -0.507088     0.138742     3.123471
  C     -0.245529    -1.230669     3.014521
  C     -0.931458    -2.024580     2.005440
  C      0.011958    -3.007159     1.487214
  C     -0.003883    -3.337802     0.128797
  C      1.248505    -3.499339    -0.596505
  C      3.374193    -2.091662    -1.878185
  C      2.105455    -2.279083    -2.569087
  C      1.063556    -2.968247    -1.940075
  C     -0.302260    -2.478256    -2.046100
  C     -0.964008    -2.707957    -0.765807
  C     -1.866790    -1.766782    -0.268783
  C     -1.851954    -1.417794     1.145681
  C     -2.122341     0.008571     1.259301
  C     -1.465329     0.770415     2.228660
  C      2.982782     1.322347     2.789851
  C      0.303741     2.284666     2.584984
  C      2.483304    -2.972773     1.478298
  Si    -5.640416     1.848767     0.576787
  Si    -5.646882    -1.306618    -1.468217
  Si    -6.263282     0.089945     1.775797
  H     -6.447782     0.073959     3.250874
  Si    -5.591261    -1.797263     0.677497
  H     -5.659882    -3.159754     1.264021
  Si    -5.610504     1.041875    -1.647607
  H     -6.788370     1.553420    -2.400220
  H     -4.383520     1.450817    -2.392526
  H     -6.417143     3.101040     0.814448
  H     -4.870600    -2.132995    -2.434824
  Li     1.199826     0.000974     0.005406
71
C60-DASi-TS SCF Done: -3737.30888262 A.U.
  C     -0.800779     0.993983    -2.765739
  C     -0.911432     2.148712    -1.890088
  C      0.195839     2.971893    -1.670765
  C      1.462735     2.668256    -2.316283
  C      1.569855     1.559376    -3.155909
  C      0.415210     0.705879    -3.388486
  C     -1.607373    -0.076310    -2.207897
  C     -2.249653     0.420677    -0.990445
  C     -1.779946     1.793856    -0.787042
  C     -1.514151     2.268582     0.493901
  C      0.476966     3.465942    -0.336058
  C      2.528324     2.974857    -1.376900
  C      3.659043     2.159715    -1.314678
  C      3.771632     1.005101    -2.190479
  C      2.748175     0.711272    -3.092503
  C      2.321438    -0.664992    -3.284839
  C      0.879700    -0.667046    -3.467870
  C      0.108416    -1.696319    -2.924429
  C     -1.158766    -1.394804    -2.281924
  C     -2.347364    -0.435921     0.120731
  C     -1.880751    -1.805559     0.041179
  C     -1.302036    -2.281558    -1.135931
  C     -0.124153    -3.127481    -1.071494
  C      0.748162    -2.766409    -2.177040
  C      2.132377    -2.764411    -2.001643
  C      2.935057    -1.691921    -2.566608
  C      4.000570    -1.386019    -1.627443
  C      4.410416    -0.064924    -1.442798
  C      1.918462     3.466824    -0.152145
  C      3.944782     0.072123     2.218989
  C      3.497825     1.391823     2.295234
  C      2.230599     1.693806     2.938875
  C      1.460151     0.664232     3.482047
  C      1.926702    -0.710733     3.403401
  C      3.256045    -2.155103     1.908371
  C      4.128028    -1.795828     0.802356
  C      4.553824    -0.419541     0.994736
  C      4.692612     0.428416    -0.105010
  C      4.227943     1.803031    -0.025876
  C      3.642208     2.275199     1.149674
  C      1.591037     2.762870     2.190715
  C      0.206923     2.760545     2.015146
  C     -0.596755     1.689056     2.581750
  C      0.019407     0.661208     3.300442
  C     -0.405594    -0.715535     3.108768
  C      0.772855    -1.564065     3.172732
  C      0.881638    -2.672303     2.331661
  C      2.148751    -2.974065     1.686503
  C      3.856387    -2.269309    -0.481717
  C      2.702729    -3.121841    -0.713609
  C      1.865397    -3.467160     0.348460
  C      0.424406    -3.471072     0.166473
  C     -0.183468    -2.979445     1.391773
  C     -1.313580    -2.163667     1.330727
  C     -1.427169    -1.010591     2.205805
  C     -2.066802     0.059768     1.456166
  C     -1.661677     1.383489     1.643418
  C      2.464375     3.123242     1.085182
  C     -0.361565     3.117931     0.725977
  C      3.142705    -1.000378     2.784279
  Si    -5.038516     1.016589    -1.557923
  Si    -5.884661    -1.732560     0.832562
  Si    -5.857662     1.911175     0.302832
  H     -5.613143     3.326109     0.697895
  Si    -5.516506     0.232652     1.808421
  H     -5.614799     0.464975     3.276637
  Si    -5.475920    -1.303569    -1.445763
  H     -6.646951    -1.615991    -2.316209
  H     -4.318737    -2.089314    -1.959760
  H     -5.235895     1.718133    -2.863905
  H     -5.104943    -2.868044     1.412608
72
C60-DA-TS56isomerLi SCF Done: -2487.71408084 A.U.
  C      2.172446     0.579798     2.170175
  C      2.459522     1.505324     1.088900
  C      1.655481     2.629867     0.906392
  C      0.522739     2.874459     1.784029
  C      0.246065     1.995506     2.832822
  C      1.089453     0.825476     3.031383
  C      2.487736    -0.758238     1.728746
  C      3.221917    -0.713689     0.374540
  C      3.048927     0.774557    -0.032489
  C      2.565241     1.108666    -1.325668
  C      1.267992     3.023338    -0.443135
  C     -0.563278     3.419947     0.981257
  C     -1.883204     3.050694     1.253689
  C     -2.171788     2.127447     2.342659
  C     -1.127634     1.612531     3.117110
  C     -1.129391     0.206358     3.500405
  C      0.244000    -0.271745     3.447740
  C      0.518360    -1.561462     2.979314
  C      1.654498    -1.802031     2.107008
  C      2.554820    -1.647102    -0.581979
  C      1.691364    -2.732303    -0.165001
  C      1.265011    -2.856150     1.154481
  C     -0.108804    -3.225161     1.432859
  C     -0.569133    -2.435269     2.567356
  C     -1.888692    -1.977108     2.618227
  C     -2.172888    -0.626804     3.088836
  C     -3.261436    -0.091880     2.286652
  C     -3.259415     1.259345     1.918085
  C     -0.102236     3.512644    -0.396332
  C     -3.551825     0.758750    -1.734943
  C     -2.737761     1.821945    -2.131263
  C     -1.602447     1.585526    -3.012120
  C     -1.318580     0.285255    -3.449600
  C     -2.174122    -0.822829    -3.041488
  C     -3.558395    -1.515614    -1.114921
  C     -4.019368    -0.735060     0.026076
  C     -4.014117     0.667770    -0.356535
  C     -3.646594     1.646537     0.571870
  C     -2.795227     2.754609     0.157716
  C     -2.352969     2.842011    -1.163982
  C     -0.516047     2.450739    -2.589910
  C      0.804102     1.985669    -2.627746
  C      1.100240     0.636598    -3.087108
  C      0.050862    -0.191722    -3.493351
  C      0.042303    -1.605361    -3.103875
  C     -1.333769    -1.992410    -2.833210
  C     -1.618991    -2.885573    -1.793928
  C     -2.753122    -2.638451    -0.914992
  C     -3.648976    -1.108108     1.321090
  C     -2.807476    -2.279764     1.530947
  C     -2.364993    -3.027211     0.436569
  C     -0.997270    -3.520557     0.387208
  C     -0.537121    -3.428380    -0.988031
  C      0.782209    -3.051608    -1.258845
  C      1.072759    -2.123820    -2.330004
  C      2.174135    -1.253387    -1.875007
  C      2.208803     0.114671    -2.287201
  C     -0.977676     3.228188    -1.448135
  C      1.708136     2.275525    -1.531778
  C     -3.266422    -0.590890    -2.202094
  C      5.449035     1.177403     0.075253
  C      4.865397    -1.019952     0.529494
  C      5.742814     0.419781    -1.078563
  H      6.035501     0.825231    -2.039986
  C      5.470089    -0.904280    -0.808957
  H      5.531476    -1.717466    -1.522963
  C      5.399557     0.242534     1.239724
  H      6.424454     0.035909     1.581150
  H      4.824019     0.588324     2.098859
  H      4.975903    -1.976193     1.041211
  H      5.501319     2.257077     0.151842
  Li    -0.507250    -0.015390    -0.009548
71
C60-DA-TS56isomer SCF Done: -2480.35974900 A.U.
  C      2.171189     0.657626     2.138130
  C      2.453850     1.538318     1.023537
  C      1.653377     2.654869     0.798091
  C      0.525777     2.933055     1.666471
  C      0.251465     2.096133     2.748072
  C      1.091884     0.936517     2.989905
  C      2.480409    -0.694120     1.745080
  C      3.185039    -0.696819     0.384310
  C      3.023858     0.761001    -0.069413
  C      2.553839     1.051547    -1.371840
  C      1.264757     2.997125    -0.562504
  C     -0.559706     3.448755     0.847993
  C     -1.877490     3.093383     1.137613
  C     -2.163981     2.214324     2.260006
  C     -1.120355     1.727816     3.049584
  C     -1.123936     0.340173     3.485557
  C      0.246458    -0.141358     3.448373
  C      0.517158    -1.445672     3.029487
  C      1.648556    -1.719962     2.164814
  C      2.539651    -1.670283    -0.527956
  C      1.677954    -2.736238    -0.067761
  C      1.254023    -2.801943     1.253805
  C     -0.117348    -3.161161     1.551245
  C     -0.571505    -2.331213     2.654689
  C     -1.887993    -1.869957     2.691571
  C     -2.168545    -0.505010     3.110206
  C     -3.256131     0.000137     2.291684
  C     -3.252629     1.334240     1.872513
  C     -0.102672     3.488036    -0.530817
  C     -3.555631     0.695776    -1.751944
  C     -2.741887     1.740370    -2.189719
  C     -1.610483     1.467974    -3.061173
  C     -1.332095     0.154073    -3.450253
  C     -2.186068    -0.934012    -2.998442
  C     -3.564335    -1.549222    -1.046752
  C     -4.020511    -0.726463     0.062763
  C     -4.014036     0.658463    -0.372499
  C     -3.642028     1.669691     0.515439
  C     -2.791717     2.758107     0.058170
  C     -2.353088     2.793941    -1.265153
  C     -0.523326     2.346499    -2.676890
  C      0.793910     1.878837    -2.701070
  C      1.083457     0.515332    -3.107876
  C      0.034639    -0.325605    -3.477288
  C      0.025138    -1.721019    -3.036740
  C     -1.348070    -2.093773    -2.748225
  C     -1.631404    -2.944941    -1.676732
  C     -2.761048    -2.663229    -0.806459
  C     -3.647764    -1.049734     1.368321
  C     -2.808120    -2.211218     1.619822
  C     -2.370935    -2.999525     0.555187
  C     -1.005686    -3.494847     0.521698
  C     -0.549712    -3.456837    -0.855565
  C      0.767464    -3.094505    -1.143600
  C      1.056655    -2.210784    -2.249478
  C      2.159526    -1.329472    -1.835815
  C      2.188200     0.020671    -2.287960
  C     -0.980248     3.166496    -1.567197
  C      1.700728     2.208714    -1.620957
  C     -3.274300    -0.668840    -2.167140
  C      5.493630     1.178324     0.052134
  C      4.880214    -1.010694     0.543862
  C      5.763190     0.395239    -1.079619
  H      6.041069     0.777234    -2.055668
  C      5.477674    -0.928536    -0.787054
  H      5.497127    -1.745290    -1.498969
  C      5.403769     0.263151     1.232271
  H      6.416538     0.049072     1.607756
  H      4.806863     0.629307     2.068353
  H      4.959219    -1.954093     1.083398
  H      5.563265     2.257426     0.112041
72
C60-DA-TS56Li SCF Done: -2487.71657596 A.U.
  C     -2.366963     0.183308     1.995331
  C     -2.595292    -1.061731     1.303841
  C     -1.785581    -2.151500     1.574395
  C     -0.736623    -2.057713     2.570390
  C     -0.533461    -0.865258     3.275694
  C     -1.363888     0.282449     2.978866
  C     -2.578817     1.276658     1.064965
  C     -3.047488     0.741413    -0.215036
  C     -3.213826    -0.791737    -0.069343
  C     -2.470033    -1.538449    -1.123992
  C     -1.295378    -3.020806     0.487697
  C      0.400315    -2.840694     2.109998
  C      1.699336    -2.389449     2.354744
  C      1.912554    -1.138369     3.072956
  C      0.819392    -0.394886     3.528186
  C      0.820112     1.055776     3.390852
  C     -0.532997     1.472880     3.056302
  C     -0.737659     2.516183     2.149569
  C     -1.784519     2.419784     1.147899
  C     -2.461332     1.297534    -1.384119
  C     -1.617161     2.491709    -1.310587
  C     -1.290107     3.043983    -0.076312
  C      0.060021     3.525749     0.174672
  C      0.402260     3.199076     1.550995
  C      1.700908     2.797160     1.872250
  C      1.914901     1.702090     2.809451
  C      3.053559     0.927855     2.341133
  C      3.052953    -0.467035     2.472625
  C      0.055187    -3.425586     0.820010
  C      3.673854    -1.281919    -1.082584
  C      2.878041    -2.427229    -1.149656
  C      1.828123    -2.526139    -2.153704
  C      1.615226    -1.469515    -3.046080
  C      2.446528    -0.277151    -2.977371
  C      3.672357     1.064842    -1.303333
  C      4.015111     0.741266     0.075072
  C      4.017603    -0.706420     0.211299
  C      3.545109    -1.299367     1.385460
  C      2.714650    -2.494474     1.315996
  C      2.384339    -3.045506     0.075715
  C      0.692618    -3.206080    -1.550655
  C     -0.608094    -2.795417    -1.867365
  C     -0.823791    -1.698909    -2.785961
  C      0.259502    -1.049219    -3.367296
  C      0.256642     0.408278    -3.512007
  C      1.606703     0.879299    -3.265183
  C      1.823520     2.086499    -2.588299
  C      2.872171     2.174999    -1.583055
  C      3.547360     1.543049     1.120620
  C      2.711086     2.700373     0.827729
  C      2.382772     3.010860    -0.493330
  C      1.029664     3.432172    -0.828272
  C      0.685736     2.860249    -2.122192
  C     -0.615412     2.400569    -2.355401
  C     -0.840456     1.148244    -3.063322
  C     -1.997821     0.489377    -2.466008
  C     -1.977730    -0.926674    -2.291670
  C      1.035830    -3.531253    -0.178568
  C     -1.616266    -2.678832    -0.822607
  C      3.457506    -0.185850    -2.017287
  C     -5.412852     1.084897    -0.457512
  C     -4.883813    -1.143753    -0.124779
  C     -5.724778     0.772682     0.880315
  H     -6.015212     1.488362     1.640760
  C     -5.494648    -0.576559     1.079939
  H     -5.596436    -1.101836     2.022798
  C     -5.359649    -0.193809    -1.237447
  H     -6.379310    -0.475948    -1.538886
  H     -4.737409    -0.169214    -2.134104
  H     -4.984679    -2.216285    -0.282979
  H     -5.471763     2.071562    -0.901648
  Li     0.507371    -0.013496    -0.011245
71
C60-DA-TS56 SCF Done: -2480.36277129 A.U.
  C      2.357554     0.102333    -2.004634
  C      2.580930    -1.109831    -1.261135
  C      1.776071    -2.209746    -1.486682
  C      0.727402    -2.158189    -2.482851
  C      0.523336    -0.998078    -3.234363
  C      1.353286     0.159757    -2.986790
  C      2.569571     1.229807    -1.121961
  C      3.029049     0.744292     0.178909
  C      3.169827    -0.777005     0.098176
  C      2.462421    -1.486901     1.181085
  C      1.286257    -3.025316    -0.365109
  C     -0.407340    -2.920198    -1.989669
  C     -1.704626    -2.480383    -2.250603
  C     -1.918976    -1.262520    -3.017735
  C     -0.827893    -0.539003    -3.502697
  C     -0.828130     0.913239    -3.424985
  C      0.523687     1.342515    -3.110173
  C      0.728752     2.420382    -2.247008
  C      1.775235     2.366024    -1.246716
  C      2.452328     1.351818     1.323258
  C      1.611176     2.540022     1.203307
  C      1.283237     3.040022    -0.049958
  C     -0.065306     3.508920    -0.318299
  C     -0.408631     3.126109    -1.676963
  C     -1.705773     2.712446    -1.979805
  C     -1.920326     1.581898    -2.869728
  C     -3.056682     0.828900    -2.369774
  C     -3.056240    -0.567979    -2.443862
  C     -0.062054    -3.448194    -0.679218
  C     -3.671412    -1.235183     1.136697
  C     -2.875831    -2.374840     1.249205
  C     -1.825731    -2.431922     2.252883
  C     -1.612253    -1.341146     3.099422
  C     -2.443339    -0.155334     2.983593
  C     -3.670158     1.114370     1.260876
  C     -4.014553     0.735274    -0.100213
  C     -4.016710    -0.714340    -0.176829
  C     -3.546353    -1.353670    -1.324897
  C     -2.715968    -2.541894    -1.207498
  C     -2.385242    -3.041051     0.051914
  C     -0.692776    -3.134244     1.678613
  C      0.606669    -2.712085     1.975864
  C      0.823539    -1.580830     2.848600
  C     -0.259122    -0.909218     3.400830
  C     -0.257197     0.550573     3.484173
  C     -1.606445     1.010166     3.222564
  C     -1.822542     2.186091     2.497621
  C     -2.871445     2.234017     1.493184
  C     -3.548053     1.492293    -1.176433
  C     -2.713420     2.659215    -0.933230
  C     -2.383795     3.022888     0.371802
  C     -1.032787     3.457784     0.687174
  C     -0.687636     2.940730     2.000346
  C      0.611800     2.492211     2.250899
  C      0.834996     1.272189     3.006549
  C      1.987569     0.587008     2.430903
  C      1.974821    -0.831393     2.327228
  C     -1.037385    -3.513911     0.323037
  C      1.610830    -2.639970     0.928902
  C     -3.454641    -0.103871     2.023879
  C      5.415860     1.108848     0.408440
  C      4.919709    -1.142890     0.171523
  C      5.722143     0.736131    -0.907014
  H      5.983325     1.419808    -1.707254
  C      5.508577    -0.630660    -1.049249
  H      5.581773    -1.185319    -1.977530
  C      5.359490    -0.138803     1.242506
  H      6.375647    -0.400928     1.576624
  H      4.717771    -0.083694     2.124278
  H      4.986605    -2.207660     0.384087
  H      5.478797     2.111751     0.812511
72
C60-DA-TSLi SCF Done: -2487.73303536 A.U.
  C      1.722005    -2.588655    -0.816911
  C      1.780381    -2.588604     0.635241
  C      0.685625    -3.038330     1.383504
  C     -0.519802    -3.491502     0.700313
  C     -0.576120    -3.490788    -0.695168
  C      0.570184    -3.036849    -1.473484
  C      2.441297    -1.422659    -1.291706
  C      3.077126    -0.732864    -0.144917
  C      2.534232    -1.424197     1.049900
  C      2.157495    -0.736632     2.196789
  C      0.288998    -2.317001     2.575685
  C     -1.665735    -3.040702     1.476242
  C     -2.822939    -2.606300     0.823920
  C     -2.882107    -2.606235    -0.631632
  C     -1.781254    -3.040098    -1.375597
  C     -1.376380    -2.311775    -2.571155
  C      0.077057    -2.315461    -2.630377
  C      0.763478    -1.179515    -3.079982
  C      1.969110    -0.734907    -2.405167
  C      3.077125     0.732854    -0.144968
  C      2.441296     1.422569    -1.291804
  C      1.969110     0.734740    -2.405218
  C      0.763478     1.179301    -3.080063
  C      0.017983    -0.000122    -3.497383
  C     -1.378858    -0.000120    -3.446885
  C     -2.090864    -1.178914    -2.972156
  C     -3.237099    -0.728890    -2.198450
  C     -3.625173    -1.427196    -1.051429
  C     -1.164459    -2.312279     2.634913
  C     -3.529327     1.427237     1.302436
  C     -3.048760     0.728840     2.414125
  C     -1.843490     1.179126     3.091918
  C     -1.164459     2.312463     2.634752
  C     -1.665736     3.040805     1.476030
  C     -2.882108     2.606193    -0.631813
  C     -3.625172     1.427124    -1.051528
  C     -4.025954     0.698788     0.143964
  C     -4.025955    -0.698778     0.144013
  C     -3.529328    -1.427147     1.302536
  C     -3.048760    -0.728672     2.414175
  C     -1.094855     0.000122     3.506420
  C      0.301328     0.000120     3.442248
  C      1.010458     1.180032     2.966199
  C      0.288998     2.317181     2.575524
  C      0.685625     3.038426     1.383292
  C     -0.519803     3.491553     0.700071
  C     -0.576121     3.490738    -0.695410
  C     -1.781254     3.040002    -1.375808
  C     -3.237099     0.728738    -2.198500
  C     -2.090864     1.178707    -2.972238
  C     -1.376381     2.311595    -2.571316
  C      0.077057     2.315278    -2.630538
  C      0.570183     3.036746    -1.473694
  C      1.722004     2.588598    -0.817091
  C      1.780380     2.588647     0.635061
  C      2.534232     1.424270     1.049801
  C      2.157495     0.736784     2.196738
  C     -1.843490    -1.178910     3.092000
  C      1.010459    -1.179826     2.966280
  C     -2.822940     2.606358     0.823738
  C      5.226204    -1.156829    -0.297758
  C      5.226210     1.156809    -0.297843
  C      5.625949    -0.699268     0.972397
  H      5.789711    -1.327473     1.840354
  C      5.625952     0.699340     0.972346
  H      5.789716     1.327609     1.840257
  C      5.392984    -0.000045    -1.252831
  H      6.433668    -0.000061    -1.614516
  H      4.742663    -0.000075    -2.129618
  H      5.246040     2.195314    -0.608938
  H      5.246034    -2.195357    -0.608777
  Li    -0.520310    -0.000016     0.003577
71
C60-DA-TS SCF Done: -2480.38145740 A.U.
  C      1.716049     2.584982     0.814378
  C      1.774561     2.584209    -0.635341
  C      0.681433     3.032720    -1.382197
  C     -0.521962     3.485060    -0.700948
  C     -0.578443     3.485084     0.692527
  C      0.565740     3.032167     1.469127
  C      2.432491     1.422083     1.290629
  C      3.062022     0.730064     0.144252
  C      2.525928     1.422683    -1.050439
  C      2.151046     0.734329    -2.193706
  C      0.285500     2.311208    -2.571782
  C     -1.665764     3.034931    -1.475411
  C     -2.821461     2.601625    -0.823927
  C     -2.880638     2.602194     0.628915
  C     -1.781518     3.035832     1.371876
  C     -1.377790     2.308994     2.565388
  C      0.073195     2.311765     2.624124
  C      0.758157     1.178613     3.074964
  C      1.961924     0.734559     2.401169
  C      3.061995    -0.730003     0.144923
  C      2.432450    -1.420934     1.291945
  C      1.961904    -0.732364     2.401845
  C      0.758134    -1.175770     3.076065
  C      0.014054     0.001623     3.491670
  C     -1.380595     0.001614     3.441164
  C     -2.091070     1.177975     2.966381
  C     -3.235325     0.728530     2.194198
  C     -3.622376     1.425416     1.048434
  C     -1.165479     2.307075    -2.631330
  C     -3.526639    -1.425573    -1.300007
  C     -3.046473    -0.728490    -2.410136
  C     -1.843346    -1.178225    -3.086518
  C     -1.165527    -2.309521    -2.629179
  C     -1.665827    -3.036284    -1.472582
  C     -2.880692    -2.601560     0.631339
  C     -3.622398    -1.424371     1.049759
  C     -4.022339    -0.697787    -0.143980
  C     -4.022325     0.697725    -0.144630
  C     -3.526608     1.424422    -1.301334
  C     -3.046456     0.726294    -2.410813
  C     -1.096171    -0.001628    -3.500972
  C      0.297722    -0.001613    -3.436366
  C      1.005509    -1.178995    -2.960926
  C      0.285453    -2.313631    -2.569631
  C      0.681372    -3.034040    -1.379373
  C     -0.522034    -3.485720    -0.697701
  C     -0.578517    -3.484436     0.695775
  C     -1.781581    -3.034526     1.374705
  C     -3.235342    -0.726426     2.194877
  C     -2.091095    -1.175172     2.967475
  C     -1.377837    -2.306576     2.567535
  C      0.073146    -2.309324     2.626274
  C      0.565676    -3.030820     1.471952
  C      1.715985    -2.584264     0.816781
  C      1.774505    -2.584847    -0.632938
  C      2.525912    -1.423734    -1.049121
  C      2.151023    -0.736429    -2.193013
  C     -1.843323     1.175373    -3.087622
  C      1.005534     1.176197    -2.962023
  C     -2.821517    -2.602347    -0.821503
  C      5.204418     1.156265     0.296121
  C      5.204476    -1.156008     0.297018
  C      5.619357     0.699131    -0.968284
  H      5.768313     1.325394    -1.840567
  C      5.619378    -0.699920    -0.967735
  H      5.768415    -1.326877    -1.839504
  C      5.374638     0.000504     1.253924
  H      6.414294     0.000726     1.620180
  H      4.715785     0.000758     2.124422
  H      5.219958    -2.193898     0.610519
  H      5.219921     2.194425     0.608691
71
C60+DA SCF Done: -2480.40244797 A.U.
  C      1.698604    -1.661687    -2.127258
  C      1.699845    -2.523654    -0.956473
  C      0.572161    -3.286500    -0.650403
  C     -0.604347    -3.217361    -1.501826
  C     -0.605455    -2.389694    -2.625071
  C      0.570051    -1.596216    -2.945090
  C      2.424294    -0.448137    -1.791249
  C      2.876569    -0.560628    -0.414641
  C      2.427178    -1.843161     0.101464
  C      1.999797    -1.953242     1.424472
  C      0.124514    -3.399166     0.727164
  C     -1.779475    -3.287068    -0.649382
  C     -2.908852    -2.526494    -0.954644
  C     -2.909797    -1.664355    -2.124943
  C     -1.781560    -1.597464    -2.943183
  C     -1.332857    -0.314643    -3.459345
  C      0.120485    -0.314217    -3.461053
  C      0.818356     0.851059    -3.138946
  C      1.995298     0.782735    -2.289218
  C      2.876663     0.562326     0.412470
  C      2.424510     1.843690    -0.103398
  C      1.995733     1.954480    -1.426734
  C      0.818729     2.745685    -1.744200
  C      0.091166     2.063737    -2.801963
  C     -1.304147     2.062857    -2.800650
  C     -2.030873     0.849802    -3.136650
  C     -3.206034     0.779991    -2.284177
  C     -3.636535    -0.451382    -1.788796
  C     -1.328912    -3.398926     0.728272
  C     -3.634508     0.447567     1.794221
  C     -3.202264    -0.783355     2.289124
  C     -2.025874    -0.851962     3.139909
  C     -1.328551     0.312960     3.462018
  C     -1.779093     1.595267     2.946401
  C     -2.909508     2.523101     0.959156
  C     -3.636654     1.842510    -0.099450
  C     -4.084599     0.559611     0.416781
  C     -4.084515    -0.563811    -0.410651
  C     -3.634983    -1.846268     0.104941
  C     -3.202699    -1.954027     1.427372
  C     -1.298582    -2.064463     2.803125
  C      0.096640    -2.063591     2.801853
  C      0.823577    -0.850477     3.138253
  C      0.124896     0.314002     3.462171
  C      0.572610     1.596214     2.945986
  C     -0.603963     2.388450     2.626854
  C     -0.605087     3.216225     1.503675
  C     -1.781141     3.284446     0.652548
  C     -3.206457     1.950727    -1.422442
  C     -2.030767     2.743506    -1.741754
  C     -1.332519     3.396900    -0.725613
  C      0.120812     3.398574    -0.726672
  C      0.570380     3.286253     0.650794
  C      1.699065     2.524718     0.956043
  C      1.700134     1.662110     2.126422
  C      2.427119     0.449848     1.790214
  C      1.999467    -0.780998     2.287388
  C     -2.026298    -2.746221     1.745507
  C      0.823391    -2.744576     1.742964
  C     -2.908308     1.661043     2.129451
  C      6.015204    -0.779659    -0.932834
  C      6.017746     1.123575     0.461617
  C      6.111713    -1.170714     0.356822
  H      6.167188    -2.193440     0.714885
  C      6.113167     0.011665     1.223085
  H      6.170028    -0.021471     2.306099
  C      5.964792     0.724119    -0.989187
  H      6.812416     1.138674    -1.556529
  H      5.056949     1.091504    -1.488931
  H      5.990907     2.150042     0.807798
  H      5.985792    -1.419113    -1.807160
61
C60Li SCF Done: -2293.62552180 A.U.
  C      0.474730    -1.409578    -3.230632
  C      0.959338    -0.049966    -3.424546
  C      2.146484     0.362735    -2.812914
  C      2.898600    -0.566994    -1.981674
  C      2.433560    -1.871982    -1.795751
  C      1.196691    -2.302069    -2.433161
  C     -0.977957    -1.360582    -3.137282
  C     -1.391140     0.029404    -3.273448
  C     -0.193749     0.839479    -3.450961
  C     -0.113388     2.105661    -2.864264
  C      2.230242     1.682125    -2.201695
  C      3.447260     0.177781    -0.856665
  C      3.508985    -0.412430     0.408950
  C      3.024371    -1.772161     0.602751
  C      2.497618    -2.486888    -0.476936
  C      1.300339    -3.296984    -0.299348
  C      0.496273    -3.182675    -1.508336
  C     -0.897886    -3.135550    -1.418570
  C     -1.650187    -2.205800    -2.249770
  C     -2.459809     0.518186    -2.516409
  C     -3.160170    -0.362510    -1.591604
  C     -2.763721    -1.696582    -1.461101
  C     -2.699504    -2.311549    -0.142330
  C     -1.546372    -3.200832    -0.116102
  C     -0.774667    -3.310585     1.044234
  C      0.677910    -3.359629     0.950698
  C      1.226736    -2.614895     2.075624
  C      2.375862    -1.837501     1.905271
  C      3.034371     1.567859    -0.992667
  C      0.977957     1.360582     3.137282
  C      1.650187     2.205800     2.249770
  C      0.897886     3.135550     1.418570
  C     -0.496273     3.182675     1.508336
  C     -1.196691     2.302069     2.433161
  C     -0.959338     0.049966     3.424546
  C      0.193749    -0.839479     3.450961
  C      1.391140    -0.029404     3.273448
  C      2.459809    -0.518186     2.516409
  C      3.160170     0.362510     1.591604
  C      2.763721     1.696582     1.461101
  C      1.546372     3.200832     0.116102
  C      0.774667     3.310585    -1.044234
  C     -0.677910     3.359629    -0.950698
  C     -1.300339     3.296984     0.299348
  C     -2.497618     2.486888     0.476936
  C     -2.433560     1.871982     1.795751
  C     -2.898600     0.566994     1.981674
  C     -2.146484    -0.362735     2.812914
  C      0.113388    -2.105661     2.864264
  C     -1.123681    -2.535647     2.227021
  C     -2.230242    -1.682125     2.201695
  C     -3.034371    -1.567859     0.992667
  C     -3.447260    -0.177781     0.856665
  C     -3.508985     0.412430    -0.408950
  C     -3.024371     1.772161    -0.602751
  C     -2.375862     1.837501    -1.905271
  C     -1.226736     2.614895    -2.075624
  C      2.699504     2.311549     0.142330
  C      1.123681     2.535647    -2.227021
  C     -0.474730     1.409578     3.230632
  Li     0.000000     0.000000     0.000000
60
C60 SCF Done: -2286.28638681 A.U.
  C      0.473467    -1.406550    -3.223981
  C      0.956980    -0.049897    -3.417188
  C      2.142216     0.362128    -2.806639
  C      2.893176    -0.565616    -1.977541
  C      2.429046    -1.868723    -1.792069
  C      1.194563    -2.297628    -2.428055
  C     -0.976056    -1.357713    -3.131146
  C     -1.388261     0.029266    -3.267254
  C     -0.193441     0.837669    -3.444489
  C     -0.113180     2.101703    -2.858651
  C      2.225997     1.678653    -2.197155
  C      3.440845     0.177557    -0.855131
  C      3.502209    -0.411827     0.408257
  C      3.018847    -1.768720     0.601683
  C      2.493090    -2.482614    -0.476257
  C      1.298073    -3.290618    -0.299159
  C      0.495687    -3.176380    -1.505364
  C     -0.896266    -3.129200    -1.415671
  C     -1.646961    -2.201320    -2.244785
  C     -2.455068     0.517218    -2.511291
  C     -3.153687    -0.361530    -1.588250
  C     -2.758284    -1.693554    -1.458077
  C     -2.694540    -2.307497    -0.142289
  C     -1.543749    -3.194791    -0.116222
  C     -0.773050    -3.304094     1.042131
  C      0.676434    -3.352754     0.948771
  C      1.224062    -2.609382     2.071116
  C      2.371202    -1.833471     1.901122
  C      3.028938     1.564856    -0.990970
  C      0.976056     1.357713     3.131146
  C      1.646961     2.201320     2.244785
  C      0.896266     3.129200     1.415671
  C     -0.495687     3.176380     1.505364
  C     -1.194563     2.297628     2.428055
  C     -0.956980     0.049897     3.417188
  C      0.193441    -0.837669     3.444489
  C      1.388261    -0.029266     3.267254
  C      2.455068    -0.517218     2.511291
  C      3.153687     0.361530     1.588250
  C      2.758284     1.693554     1.458077
  C      1.543749     3.194791     0.116222
  C      0.773050     3.304094    -1.042131
  C     -0.676434     3.352754    -0.948771
  C     -1.298073     3.290618     0.299159
  C     -2.493090     2.482614     0.476257
  C     -2.429046     1.868723     1.792069
  C     -2.893176     0.565616     1.977541
  C     -2.142216    -0.362128     2.806639
  C      0.113180    -2.101703     2.858651
  C     -1.121114    -2.530677     2.222275
  C     -2.225997    -1.678653     2.197155
  C     -3.028938    -1.564856     0.990970
  C     -3.440845    -0.177557     0.855131
  C     -3.502209     0.411827    -0.408257
  C     -3.018847     1.768720    -0.601683
  C     -2.371202     1.833471    -1.901122
  C     -1.224062     2.609382    -2.071116
  C      2.694540     2.307497     0.142289
  C      1.121114     2.530677    -2.222275
  C     -0.473467     1.406550     3.223981
1
Li SCF Done: -7.28454439698 A.U.
  Li     0.000000     0.000000     0.000000
11
PRODSi SCF Done: -1451.00770086 A.U.
  Si    -1.883665    -0.495248    -0.229004
  Si     1.881370    -0.503630     0.228535
  Si    -1.113731     1.523349     0.245292
  H     -1.910249     2.780699     0.237740
  Si     1.120709     1.518726    -0.245194
  H      1.922282     2.772836    -0.236514
  Si    -0.004320    -1.909453     0.000178
  H     -0.202280    -2.796018     1.183976
  H      0.189590    -2.799573    -1.181554
  H     -3.132397    -0.908138     0.481051
  H      3.127984    -0.922231    -0.481995
11
PROD SCF Done: -194.105489679 A.U.
  C     -1.181385    -0.281755     0.000067
  C      1.181399    -0.281697     0.000068
  C     -0.735146     0.991027    -0.000040
  H     -1.347494     1.887120    -0.000021
  C      0.735098     0.991063    -0.000043
  H      1.347402     1.887186    -0.000025
  C      0.000030    -1.217118    -0.000106
  H      0.000046    -1.880596     0.878527
  H      0.000046    -1.880629    -0.878706
  H      2.214085    -0.611047     0.000273
  H     -2.214055    -0.611154     0.000269
72
Si60-DA-PROD56isomerLi SCF Done: -17571.4865811 A.U.
  Si     0.548173     3.986010    -3.310287
  Si    -1.621459     4.509819    -2.801256
  Si    -1.938725     5.194530    -0.703869
  Si    -0.273290     5.913483     0.756031
  Si     1.650225     4.884452     0.014454
  Si     2.350513     4.787673    -2.186927
  Si     0.547511     2.579472    -5.159535
  Si    -1.573670     1.673270    -4.845109
  Si    -3.099783     3.246193    -4.084977
  Si    -4.427802     2.153142    -2.577798
  Si    -3.642410     4.144188     0.401901
  Si    -0.976624     4.580738     2.521690
  Si     0.430545     3.955888     4.235663
  Si     2.345649     3.235401     3.174468
  Si     3.380031     4.263430     1.439849
  Si     4.315287     2.619839     0.115798
  Si     4.009668     3.101053    -2.065374
  Si     3.658460     1.091483    -3.059614
  Si     1.899226     0.854527    -4.571633
  Si    -2.173469    -0.413403    -5.618724
  Si    -0.440494    -1.803860    -4.923621
  Si     1.779070    -1.327186    -5.293475
  Si     2.919389    -2.158868    -3.424995
  Si     4.719765    -0.892654    -2.770823
  Si     5.545294    -1.172919    -0.578378
  Si     5.475471     0.735230     0.888385
  Si     4.618954    -0.027401     2.957794
  Si     2.967090     1.139594     3.926621
  Si    -3.290566     4.319338     2.683637
  Si    -1.221226    -2.590604     5.213631
  Si    -2.633582    -0.889980     4.667409
  Si    -4.397962    -1.140212     3.234292
  Si    -4.592472    -3.033545     2.053527
  Si    -2.989496    -4.720555     2.173719
  Si     0.955351    -4.534868     2.893171
  Si     2.468866    -3.250890     4.120590
  Si     0.901855    -1.709939     4.850189
  Si     1.470470     0.410909     5.529291
  Si    -0.258500     1.828353     4.881542
  Si    -2.457731     1.330175     5.286083
  Si    -5.425700     0.886486     2.781556
  Si    -5.479415     1.031128     0.487290
  Si    -6.120953    -0.738366    -0.864472
  Si    -4.953993    -2.568614    -0.162403
  Si    -4.165052    -4.295809    -1.498738
  Si    -2.449821    -4.947388    -0.057530
  Si    -0.415591    -5.718155    -0.738767
  Si     1.244024    -5.083718     0.742371
  Si     3.731339    -2.106583     2.557693
  Si     4.638459    -3.005180     0.641325
  Si     2.939772    -4.058181    -0.407254
  Si     2.628071    -4.325285    -2.699301
  Si     0.313066    -4.514794    -2.579167
  Si    -1.127453    -3.937390    -4.273129
  Si    -3.041770    -3.239182    -3.191271
  Si    -3.676708    -1.199148    -4.027697
  Si    -5.156991    -0.001937    -2.859876
  Si    -3.615519     2.183239     3.450527
  Si    -5.356912     3.054130    -0.654232
  Si    -1.212546    -4.123225     3.471392
  C      7.433990     0.860738     0.833788
  C      7.506476    -1.083486    -0.561791
  C      7.839913     0.150715    -1.363871
  C      7.790903     1.246427    -0.579473
  C      7.893245    -0.622196     0.866172
  H      8.985245    -0.658799     0.982414
  H      8.008751     0.144513    -2.435551
  H      7.909669     2.272530    -0.911031
  H      7.450522    -1.218893     1.673502
  H      7.844315     1.493600     1.623482
  H      7.981654    -2.009409    -0.894149
  Li    -0.794009    -1.874476     0.843054
71
Si60-DA-PROD56isomer SCF Done: -17564.1134934 A.U.
  Si     0.542522     4.771941    -1.995061
  Si    -1.627472     5.193672    -1.400987
  Si    -1.912258     5.115189     0.809549
  Si    -0.279811     5.428914     2.434558
  Si     1.654415     4.664293     1.434882
  Si     2.355852     5.230209    -0.695588
  Si     0.557711     3.963479    -4.172657
  Si    -1.567297     3.010574    -4.147143
  Si    -3.101667     4.299471    -2.981763
  Si    -4.415015     2.797356    -1.857827
  Si    -3.647534     3.833019     1.582104
  Si    -0.996391     3.636511     3.731966
  Si     0.403906     2.535736     5.188713
  Si     2.328215     2.164265     3.977434
  Si     3.378290     3.661254     2.632946
  Si     4.301937     2.464829     0.887195
  Si     4.002463     3.561970    -1.060043
  Si     3.667016     1.925427    -2.596080
  Si     1.911468     2.142479    -4.115424
  Si    -2.158659     1.235636    -5.493789
  Si    -0.428716    -0.304971    -5.227777
  Si     1.790884     0.268323    -5.441128
  Si     2.932679    -1.069236    -3.893311
  Si     4.743539    -0.049879    -2.907298
  Si     5.540177    -0.962442    -0.878314
  Si     5.450521     0.430080     1.085106
  Si     4.622391    -0.904440     2.854771
  Si     2.942687    -0.063251     4.084769
  Si    -3.309977     3.340070     3.814583
  Si    -1.242186    -4.028168     4.208033
  Si    -2.656114    -2.234357     4.178277
  Si    -4.480815    -2.090600     2.807075
  Si    -4.482005    -3.471607     1.054800
  Si    -3.030467    -5.271996     0.714560
  Si     0.963980    -5.329691     1.465212
  Si     2.434413    -4.306060     2.975408
  Si     0.869272    -3.048343     4.113096
  Si     1.452009    -1.229526     5.406982
  Si    -0.279507     0.307090     5.184245
  Si    -2.478392    -0.287979     5.420057
  Si    -5.453121     0.022441     2.912813
  Si    -5.481722     0.821656     0.757666
  Si    -6.139038    -0.455956    -1.058545
  Si    -4.951385    -2.398373    -0.912950
  Si    -4.110628    -3.661874    -2.661635
  Si    -2.393714    -4.645746    -1.428910
  Si    -0.415077    -5.327268    -2.381654
  Si     1.176592    -4.975781    -0.733052
  Si     3.716243    -2.764612     1.841590
  Si     4.657414    -3.079222    -0.241574
  Si     2.956365    -3.772469    -1.548834
  Si     2.620637    -3.343642    -3.807454
  Si     0.307181    -3.587573    -3.741439
  Si    -1.102444    -2.535032    -5.232201
  Si    -3.019978    -2.168702    -4.001723
  Si    -3.660737     0.030417    -4.193996
  Si    -5.177363     0.832975    -2.761891
  Si    -3.636138     1.062857     3.915253
  Si    -5.344589     3.089426     0.247113
  Si    -1.195040    -4.819459     2.027231
  C      7.409658     0.582667     1.077930
  C      7.503291    -0.864359    -0.825724
  C      7.835391     0.552197    -1.227300
  C      7.774653     1.368460    -0.156274
  C      7.882525    -0.840767     0.676536
  H      8.974879    -0.904128     0.784522
  H      7.999244     0.863856    -2.253623
  H      7.877355     2.448500    -0.173052
  H      7.438915    -1.650331     1.269401
  H      7.812132     0.956670     2.022117
  H      7.987046    -1.649991    -1.411521
72
Si60-DA-PROD56Li SCF Done: -17571.4856774 A.U.
  Si    -0.151788    -4.179777    -3.141276
  Si     2.005041    -4.543013    -2.466239
  Si     2.252588    -5.145160    -0.335202
  Si     0.533982    -5.868867     1.063560
  Si    -1.391212    -4.971296     0.165402
  Si    -1.967531    -5.008748    -2.071136
  Si    -0.113830    -2.876628    -5.063817
  Si     1.933863    -1.845572    -4.677220
  Si     3.495810    -3.279717    -3.730815
  Si     4.693797    -2.041416    -2.223795
  Si     3.827428    -3.932902     0.791044
  Si     1.062918    -4.406311     2.784059
  Si    -0.463938    -3.756950     4.375985
  Si    -2.360244    -3.206477     3.182840
  Si    -3.234587    -4.368985     1.444664
  Si    -4.159104    -2.832202    -0.015298
  Si    -3.738802    -3.438009    -2.149744
  Si    -3.402425    -1.457880    -3.209134
  Si    -1.582573    -1.195000    -4.644377
  Si     2.459767     0.236856    -5.511799
  Si     0.617260     1.576970    -4.999783
  Si    -1.542604     0.952300    -5.471072
  Si    -2.830900     1.815090    -3.712352
  Si    -4.578374     0.472556    -3.066623
  Si    -5.560834     0.838404    -0.948983
  Si    -5.480512    -0.992686     0.621595
  Si    -4.812701    -0.090790     2.699681
  Si    -3.126709    -1.107708     3.777237
  Si     3.350941    -4.012809     3.053283
  Si     0.793433     2.912127     5.085608
  Si     2.315054     1.256511     4.700733
  Si     4.253863     1.621359     3.535515
  Si     4.151483     3.324748     2.077704
  Si     2.643180     5.110116     2.114267
  Si    -1.362088     4.668447     2.593521
  Si    -2.847570     3.287353     3.752925
  Si    -1.252069     1.879271     4.641091
  Si    -1.767630    -0.222338     5.421931
  Si     0.069516    -1.563096     4.944636
  Si     2.212293    -0.930105     5.472659
  Si     5.203120    -0.440935     3.069322
  Si     5.584327    -0.782471     0.855193
  Si     5.925218     0.967728    -0.589023
  Si     4.961710     2.932842    -0.023308
  Si     3.936188     4.401548    -1.496456
  Si     2.133111     4.992157    -0.153202
  Si     0.156381     5.740688    -1.040966
  Si    -1.485056     4.932150     0.379757
  Si    -3.983889     2.002331     2.211389
  Si    -4.834834     2.775640     0.211510
  Si    -3.130527     3.852280    -0.797259
  Si    -2.686758     4.018671    -3.074332
  Si    -0.399402     4.355662    -2.823128
  Si     1.146933     3.773113    -4.430663
  Si     3.024629     3.219176    -3.212712
  Si     3.788683     1.149080    -3.850107
  Si     5.402669     0.100642    -2.683903
  Si     3.493472    -1.836736     3.756104
  Si     5.575317    -2.847288    -0.227996
  Si     0.798448     4.226119     3.176179
  C     -7.509277     0.630792    -1.046763
  C     -7.425886    -1.239060     0.447634
  C     -8.015811    -0.038676     1.145097
  C     -8.059593     1.013258     0.303042
  C     -7.731287    -0.906344    -1.036039
  H     -8.786125    -1.128299    -1.249242
  H     -8.279489    -0.024817     2.197274
  H     -8.369651     2.020221     0.561672
  H     -7.118828    -1.459952    -1.759453
  H     -7.947286     1.152660    -1.900864
  H     -7.776389    -2.214345     0.790524
  Li     2.324611     0.651296     0.278272
71
Si60-DA-PROD56 SCF Done: -17564.1128871 A.U.
  Si    -0.130114     4.855043     1.935914
  Si     2.032118     5.123595     1.234639
  Si     2.205160     4.983721    -0.984718
  Si     0.522414     5.376529    -2.539669
  Si    -1.407805     4.761275    -1.434840
  Si    -1.968111     5.414791     0.712153
  Si    -0.093445     4.089484     4.129439
  Si     1.959729     2.995532     4.024886
  Si     3.517667     4.158150     2.762540
  Si     4.674349     2.552239     1.610655
  Si     3.814632     3.576813    -1.810863
  Si     1.057665     3.517964    -3.831407
  Si    -0.478602     2.488368    -5.200336
  Si    -2.362461     2.263754    -3.892593
  Si    -3.246625     3.840427    -2.521463
  Si    -4.148309     2.729963    -0.707048
  Si    -3.703352     3.868282     1.189759
  Si    -3.392219     2.237389     2.734842
  Si    -1.564523     2.362029     4.176057
  Si     2.495148     1.207724     5.378229
  Si     0.656713    -0.218467     5.223337
  Si    -1.508011     0.504370     5.528714
  Si    -2.805834    -0.778915     4.058423
  Si    -4.580131     0.341038     3.118389
  Si    -5.534900    -0.572205     1.156247
  Si    -5.457776     0.781072    -0.838076
  Si    -4.814553    -0.628869    -2.620038
  Si    -3.124019     0.079094    -3.919447
  Si     3.340554     3.068276    -4.014967
  Si     0.778524    -4.153088    -4.161213
  Si     2.306007    -2.456044    -4.234198
  Si     4.197824    -2.409760    -2.950278
  Si     4.192334    -3.757862    -1.172604
  Si     2.643796    -5.451625    -0.728624
  Si    -1.377160    -5.258566    -1.294204
  Si    -2.846020    -4.160605    -2.752936
  Si    -1.257611    -3.034081    -3.989909
  Si    -1.779715    -1.201963    -5.289787
  Si     0.057183     0.219648    -5.180741
  Si     2.198527    -0.524164    -5.506807
  Si     5.301087    -0.368736    -3.144678
  Si     5.484334     0.465091    -1.010406
  Si     6.139758    -0.821409     0.799941
  Si     4.823146    -2.683634     0.748875
  Si     3.986009    -3.857440     2.560685
  Si     2.152299    -4.747642     1.429255
  Si     0.180733    -5.280039     2.486005
  Si    -1.457702    -4.850287     0.903257
  Si    -3.977906    -2.519985    -1.599114
  Si    -4.835491    -2.752687     0.533019
  Si    -3.113441    -3.515927     1.772775
  Si    -2.647509    -3.070534     4.004432
  Si    -0.360980    -3.470272     3.839218
  Si     1.182631    -2.488159     5.242761
  Si     3.059548    -2.271606     3.917800
  Si     3.850711    -0.116535     4.034232
  Si     5.349842     0.558749     2.520111
  Si     3.511538     0.772852    -4.083937
  Si     5.520406     2.745367    -0.540486
  Si     0.782000    -4.900086    -1.964340
  C     -7.485577    -0.337683     1.201678
  C     -7.402046     1.076044    -0.728382
  C     -8.005359    -0.260123    -1.085353
  C     -8.048424    -1.055266     0.002051
  C     -7.703617     1.144226     0.791399
  H     -8.756855     1.420647     0.943869
  H     -8.265032    -0.550584    -2.097906
  H     -8.353883    -2.096361     0.014102
  H     -7.083679     1.863253     1.342293
  H     -7.920713    -0.615057     2.165076
  H     -7.750563     1.930793    -1.311806
72
Si60-DA-PRODLi SCF Done: -17571.4950654 A.U.
  Si    -0.981226    -3.278284     3.903627
  Si     1.300401    -3.372025     4.105573
  Si     2.317556    -1.565048     4.923904
  Si     1.237065     0.290319     5.856109
  Si    -0.922516     0.206503     5.086009
  Si    -2.250658    -1.678062     4.907600
  Si    -1.737906    -4.921580     2.471827
  Si     0.267432    -5.079268     1.300515
  Si     2.174181    -4.934026     2.625062
  Si     3.751211    -3.817305     1.390392
  Si     4.081984    -0.922710     3.625564
  Si     2.259629     1.885410     4.520548
  Si     1.392553     3.991120     4.202192
  Si    -0.858251     3.644488     3.754633
  Si    -2.184933     2.050168     4.584956
  Si    -4.142162     1.350901     3.521706
  Si    -3.686471    -0.910173     3.240693
  Si    -4.787832    -2.295067     1.809478
  Si    -3.146443    -3.734412     1.090253
  Si     0.363267    -5.802766    -0.881253
  Si    -1.264429    -4.572169    -2.007752
  Si    -3.364229    -4.263922    -1.159111
  Si    -4.115011    -2.211592    -1.854481
  Si    -5.447541    -1.190147    -0.181679
  Si    -5.457229     1.202611    -0.291428
  Si    -4.270979     2.240683     1.453287
  Si    -3.489853     4.315136     0.829809
  Si    -1.456636     4.663039     1.795380
  Si     4.457734     1.337893     3.958927
  Si     2.390631     4.887424    -2.466246
  Si     3.799992     3.796859    -1.036817
  Si     5.333958     2.242256    -1.800871
  Si     4.363345     0.965838    -3.414043
  Si     2.942108     1.743677    -5.096049
  Si    -0.605983     3.479840    -4.194875
  Si    -1.489312     4.955651    -2.619184
  Si     0.390859     5.082587    -1.277448
  Si     0.329445     5.828959     0.902005
  Si     1.943315     4.570398     2.017777
  Si     4.088075     4.361437     1.203809
  Si     5.731936     1.090510     0.168285
  Si     5.696123    -1.143265     0.361643
  Si     5.062313    -2.318418    -1.492797
  Si     4.685110    -1.309436    -3.482354
  Si     2.845055    -2.074225    -4.678886
  Si     1.628693    -0.177448    -5.136593
  Si    -0.570474    -0.272012    -5.771693
  Si    -1.557469     1.532708    -4.710148
  Si    -3.018561     3.784646    -1.373676
  Si    -4.565069     2.288520    -2.198456
  Si    -3.430203     0.886849    -3.546272
  Si    -3.830839    -1.368529    -3.955175
  Si    -1.631466    -1.900367    -4.497345
  Si    -0.723336    -3.990250    -4.188222
  Si     1.508702    -3.598074    -3.712568
  Si     2.145682    -4.637801    -1.769538
  Si     4.198583    -4.365193    -0.825297
  Si     4.711316     2.233791     1.874273
  Si     5.307164    -2.359768     2.318263
  Si     1.651390     3.268222    -3.948347
  C     -7.419589     1.191883    -0.285774
  C     -7.411133    -1.196690    -0.386816
  C     -7.882731    -0.732914     0.968535
  C     -7.874954     0.615039     1.026801
  C     -7.757470     0.031827    -1.261941
  H     -8.835549     0.038380    -1.474692
  H     -8.099743    -1.404551     1.792265
  H     -8.089453     1.214601     1.905126
  H     -7.224733     0.072789    -2.220354
  H     -7.808935    -2.151850    -0.734857
  H     -7.837656     2.164547    -0.554474
  Li     2.264740    -0.333401    -0.791590
71
Si60-DA-PROD SCF Done: -17564.1213947 A.U.
  Si    -0.992679    -3.623995     3.584613
  Si     1.276347    -3.809749     3.841551
  Si     2.236321    -1.976927     4.670829
  Si     1.199870    -0.247949     5.837265
  Si    -0.967382    -0.249926     5.072113
  Si    -2.280527    -2.126151     4.732413
  Si    -1.748924    -5.130002     2.004202
  Si     0.261821    -5.177468     0.820941
  Si     2.146652    -5.191727     2.178399
  Si     3.708350    -3.925264     1.081894
  Si     4.077019    -1.217342     3.539758
  Si     2.250707     1.461780     4.665636
  Si     1.364219     3.583644     4.571588
  Si    -0.869423     3.241816     4.048652
  Si    -2.238803     1.639975     4.804962
  Si    -4.146051     1.019806     3.599539
  Si    -3.693198    -1.208641     3.121931
  Si    -4.802756    -2.460455     1.575475
  Si    -3.149343    -3.824153     0.731609
  Si     0.380019    -5.726999    -1.411888
  Si    -1.224191    -4.373901    -2.407621
  Si    -3.344217    -4.156600    -1.557548
  Si    -4.072919    -2.043243    -2.061643
  Si    -5.418944    -1.170998    -0.315743
  Si    -5.431333     1.221297    -0.215282
  Si    -4.266892     2.097902     1.627479
  Si    -3.477373     4.217021     1.192140
  Si    -1.453424     4.468232     2.201118
  Si     4.462649     0.999245     4.078450
  Si     2.381742     5.098997    -2.020278
  Si     3.780384     3.925874    -0.650967
  Si     5.065674     2.185428    -1.399105
  Si     4.507054     1.309161    -3.372883
  Si     2.958010     2.200063    -4.886451
  Si    -0.601666     3.937372    -3.968134
  Si    -1.478257     5.185324    -2.182755
  Si     0.391313     5.192716    -0.820662
  Si     0.332998     5.710829     1.431732
  Si     1.935811     4.355073     2.449589
  Si     4.076333     4.197612     1.628950
  Si     6.097598     1.093906     0.373086
  Si     5.485189    -1.113758     0.202654
  Si     5.516673    -2.279988    -1.801786
  Si     4.362813    -0.974506    -3.277980
  Si     2.964538    -1.688266    -4.980751
  Si     1.695935     0.261700    -5.089317
  Si    -0.503375     0.275833    -5.775033
  Si    -1.475265     1.952317    -4.506509
  Si    -2.996058     3.898677    -1.051144
  Si    -4.548118     2.487333    -2.012599
  Si    -3.386349     1.209762    -3.456083
  Si    -3.770462    -0.997621    -4.066926
  Si    -1.567225    -1.464099    -4.658659
  Si    -0.666910    -3.574065    -4.519125
  Si     1.558879    -3.203246    -4.014302
  Si     2.181660    -4.513068    -2.236128
  Si     4.087888    -4.027728    -1.177473
  Si     4.736543     1.998652     2.026539
  Si     5.255249    -2.502482     2.058294
  Si     1.635716     3.599585    -3.626023
  C     -7.394518     1.209190    -0.233414
  C     -7.380341    -1.159118    -0.553695
  C     -7.878086    -0.822150     0.830237
  C     -7.872902     0.514171     1.012399
  C     -7.718178     0.144106    -1.316946
  H     -8.793527     0.169834    -1.544856
  H     -8.096957    -1.566814     1.588153
  H     -8.091994     1.029506     1.941739
  H     -7.170033     0.273391    -2.258664
  H     -7.771782    -2.078027    -0.995064
  H     -7.810321     2.202332    -0.419178
71
Si60-DASi-PROD56bonded2 SCF Done: -18821.0728140 A.U.
  Si     1.493889     4.963137    -1.710401
  Si     3.489571     4.000156    -2.329633
  Si     3.480630     2.583547    -4.055819
  Si     1.572925     2.106268    -5.300189
  Si    -0.212011     2.904034    -4.171367
  Si    -0.377564     4.887975    -3.022810
  Si     1.656246     5.880800     0.403250
  Si     3.359877     4.425635     1.058788
  Si     4.989429     4.050352    -0.558953
  Si     5.638413     1.859245    -0.327594
  Si     4.516178     0.596870    -3.581633
  Si     1.519872    -0.201064    -5.117091
  Si    -0.343058    -1.414327    -5.620405
  Si    -2.293107    -0.327608    -4.851713
  Si    -2.224628     1.765788    -3.977790
  Si    -3.771949     3.010632    -2.820074
  Si    -2.112024     4.159008    -1.638686
  Si    -2.363031     5.086930     0.445375
  Si    -0.244740     4.983341     1.373150
  Si     3.706430     3.836071     3.254627
  Si     1.617939     3.169706     4.015821
  Si    -0.276241     4.386501     3.624496
  Si    -1.975659     2.835949     3.455132
  Si    -3.451374     3.486480     1.826781
  Si    -4.127633     1.610093     0.845356
  Si    -4.891802     1.475485    -1.378052
  Si    -4.762870    -0.902631    -1.739033
  Si    -3.208260    -1.681277    -3.289936
  Si     3.658007    -1.106199    -4.899789
  Si    -0.248832    -5.687324    -0.369187
  Si     1.572463    -4.958541    -1.526416
  Si     3.545634    -4.468204    -0.457940
  Si     3.612116    -4.481643     1.776676
  Si     1.743887    -4.933161     3.129498
  Si    -2.207129    -4.267267     2.531253
  Si    -3.506721    -3.959544     0.579442
  Si    -1.983932    -4.358385    -1.122065
  Si    -2.323525    -3.832478    -3.334453
  Si    -0.227641    -3.151503    -4.096316
  Si     1.683542    -4.417618    -3.767888
  Si     5.044642    -3.485427    -1.928024
  Si     5.662458    -1.532620    -0.875312
  Si     6.291922    -1.471836     1.356280
  Si     4.604064    -2.539543     2.475638
  Si     3.772265    -1.989096     4.570900
  Si     1.663034    -2.925289     4.281461
  Si    -0.211018    -2.197024     5.429471
  Si    -1.926623    -2.500782     3.893939
  Si    -3.965070    -1.794300     0.265945
  Si    -4.736601    -0.370423     1.940399
  Si    -3.199189    -0.592235     3.666987
  Si    -2.311436     1.095139     4.940664
  Si    -0.206508     0.117561     5.166840
  Si     1.659501     1.401384     5.536701
  Si     3.373445     0.253150     4.501656
  Si     4.594477     1.691086     3.196912
  Si     5.997753     0.828749     1.688660
  Si     3.400526    -2.871460    -3.462061
  Si     6.206667     0.409154    -2.044756
  Si    -0.110375    -4.853265     1.792744
  Si    -7.291577    -0.515519     1.877969
  Si    -7.281074     1.314557    -1.277243
  Si    -7.233801    -1.045139    -1.629106
  Si    -8.132162    -1.987164     0.306601
  Si    -7.971583     1.573489     0.976762
  H     -7.763548    -1.539507    -2.933314
  H     -7.658949    -3.399447     0.499458
  H     -7.283132     2.728980     1.619042
  H     -8.006137     2.165476    -2.265280
  H     -9.443019     1.765756     1.113795
  H     -7.683928    -0.718507     3.304136
72
Si60-DASi-PROD56bondedLi SCF Done: -18828.4983891 A.U.
  Si    -0.743280     4.607481    -2.663759
  Si    -2.796815     4.592457    -1.632668
  Si    -3.009596     5.200364     0.511548
  Si    -1.102634     5.671083     1.808028
  Si     0.751329     4.962579     0.667090
  Si     1.101584     5.281640    -1.589526
  Si    -0.885485     3.559942    -4.734984
  Si    -2.789152     2.304109    -4.262555
  Si    -4.321367     3.482291    -2.973406
  Si    -5.319173     2.007610    -1.548312
  Si    -4.251061     3.592475     1.555313
  Si    -1.316619     3.972491     3.360599
  Si     0.391673     3.312587     4.751569
  Si     2.216658     2.839334     3.396133
  Si     2.718899     4.285188     1.685343
  Si     3.680944     3.218989    -0.108019
  Si     3.054636     4.090939    -2.125992
  Si     2.700921     2.221956    -3.367896
  Si     0.739882     1.974700    -4.623088
  Si    -3.265438     0.311979    -5.293415
  Si    -1.302454    -0.897506    -5.095154
  Si     0.756616    -0.055016    -5.702545
  Si     2.313473    -0.952721    -4.208337
  Si     4.075274     0.424106    -3.677824
  Si     5.119629    -0.178625    -1.651316
  Si     5.117274     1.409172     0.199545
  Si     4.408467     0.104561     2.094636
  Si     3.622230     1.131956     4.080198
  Si    -3.536359     3.390506     3.748036
  Si    -0.380429    -3.186885     4.320657
  Si    -2.308644    -2.238652     5.048360
  Si    -3.921284    -2.219117     3.381191
  Si    -4.456067    -4.056335     2.136122
  Si    -2.447766    -5.131741     1.567339
  Si     1.625091    -5.113042     1.797217
  Si     2.333329    -3.031730     2.606751
  Si     1.800370    -2.564421     4.836262
  Si     1.864448    -0.221291     4.732709
  Si     0.037759     1.072806     5.267906
  Si    -1.944760     0.042143     5.252221
  Si    -5.275869    -0.326575     3.495577
  Si    -5.744152     0.221542     1.315720
  Si    -6.428411    -1.387587    -0.215467
  Si    -4.914621    -3.101047     0.073514
  Si    -4.152200    -4.398215    -1.701751
  Si    -2.156442    -5.018372    -0.701840
  Si    -0.229685    -5.628580    -1.834454
  Si     1.422812    -4.798791    -0.459569
  Si     2.820362    -1.345826     1.144717
  Si     4.362026    -2.124112    -0.483397
  Si     3.023257    -3.593016    -1.648406
  Si     2.214267    -3.205581    -3.724354
  Si     0.021285    -3.902474    -3.387645
  Si    -1.664179    -3.175138    -4.730770
  Si    -3.497912    -2.937326    -3.338882
  Si    -4.556449    -0.978082    -3.830548
  Si    -5.672870    -0.196632    -2.065467
  Si    -3.612511     1.150105     4.126839
  Si    -6.003810     2.431159     0.613942
  Si    -0.500801    -4.741156     2.618188
  Si     7.355019    -1.012382    -1.616173
  Si     7.385109     1.300048     0.962353
  Si     6.647199    -0.702041     2.039043
  Si     6.629294    -2.300168     0.250738
  Si     8.762493     0.725464    -0.865174
  H      7.324249    -1.200712     3.269309
  H      7.203268    -3.630935     0.593980
  H      8.899054     1.820873    -1.863954
  H      7.776651     2.417963     1.863734
  H     10.108235     0.257931    -0.434321
  H      7.734075    -1.781984    -2.833435
  Li    -0.319969    -0.104406     1.748907
71
Si60-DASi-PROD56bonded SCF Done: -18821.1156353 A.U.
  Si    -0.728670    -5.305439    -0.251764
  Si    -2.853041    -5.228075    -1.120786
  Si    -2.717072    -3.906362    -2.929209
  Si    -0.999656    -3.810411    -4.477533
  Si     0.902290    -3.893043    -3.174383
  Si     1.172404    -5.498214    -1.517799
  Si    -0.858220    -5.507648     2.064482
  Si    -2.780093    -4.228197     2.355505
  Si    -4.277687    -4.596414     0.641940
  Si    -5.271835    -2.611303     0.203552
  Si    -4.213422    -2.170112    -3.233092
  Si    -1.284508    -1.541056    -4.902966
  Si     0.410516    -0.195017    -5.603540
  Si     2.286687    -0.559468    -4.274923
  Si     2.848979    -2.754322    -3.755784
  Si     3.693662    -2.726505    -1.633997
  Si     2.917587    -4.444692    -0.353907
  Si     2.711400    -3.670946     1.737453
  Si     0.756535    -4.138572     2.884765
  Si    -3.277322    -3.104500     4.299412
  Si    -1.340444    -1.935002     4.782043
  Si     0.727352    -2.944164     4.852602
  Si     2.282320    -1.380427     4.077759
  Si     4.071113    -2.260183     2.948094
  Si     5.061560    -0.658729     1.531435
  Si     5.064322    -1.006064    -0.870866
  Si     4.546345     1.110048    -1.941725
  Si     3.693391     1.259232    -4.159577
  Si    -3.512018    -0.851981    -4.977173
  Si    -0.558496     5.357791    -2.072132
  Si    -2.241138     4.111205    -2.943350
  Si    -4.160088     3.657780    -1.761664
  Si    -4.383157     4.380056     0.348805
  Si    -2.593374     5.412205     1.483675
  Si     1.433422     5.225698     1.142369
  Si     2.816615     4.496423    -0.640641
  Si     1.385682     4.137657    -2.434264
  Si     1.958745     2.938785    -4.266865
  Si    -0.029376     1.915620    -4.767013
  Si    -2.119351     2.922880    -4.907340
  Si    -5.409818     2.067167    -2.898889
  Si    -5.796594     0.445855    -1.313432
  Si    -6.483340     0.944230     0.853798
  Si    -5.035323     2.572838     1.594078
  Si    -4.244191     2.784639     3.768826
  Si    -2.266899     3.868586     3.177263
  Si    -0.361469     3.823050     4.514825
  Si     1.349623     3.879172     2.942248
  Si     3.463611     2.396212    -0.326939
  Si     4.478613     1.673120     1.660290
  Si     3.005348     2.303955     3.337614
  Si     2.133962     0.806040     4.790883
  Si    -0.073399     1.545911     4.897259
  Si    -1.721112     0.180346     5.688610
  Si    -3.554687     0.683594     4.365265
  Si    -4.597157    -1.251129     3.751433
  Si    -5.660075    -1.012471     1.802041
  Si    -3.598222     1.294980    -4.155963
  Si    -5.991448    -1.812050    -1.847173
  Si    -0.688282     5.199372     0.236352
  Si     7.345587    -0.107508     1.965147
  Si     7.370707    -0.696607    -1.434056
  Si     6.803994     1.613020    -1.327309
  Si     6.782515     2.016247     1.069429
  Si     8.684454    -1.291834     0.429506
  H      7.607747     2.649256    -2.039420
  H      7.459187     3.285773     1.461492
  H      8.691180    -2.758040     0.695687
  H      7.742693    -1.203835    -2.784466
  H     10.088621    -0.800625     0.339188
  H      7.713608    -0.126307     3.409635
72
Si60-DASi-PROD56isomerLi SCF Done: -18828.4455557 A.U.
  Si     2.080197     3.862517    -2.164722
  Si    -0.018138     4.559287    -2.744879
  Si    -1.295214     5.330924    -1.088510
  Si    -0.615106     5.897006     1.078080
  Si     1.307639     4.666735     1.383878
  Si     3.017095     4.419840    -0.165018
  Si     2.953738     2.515619    -3.838145
  Si     0.885820     1.830603    -4.671588
  Si    -0.720808     3.507832    -4.693091
  Si    -2.729182     2.520766    -4.206345
  Si    -3.393653     4.419732    -1.114375
  Si    -2.234917     4.607210     2.130303
  Si    -1.996236     3.849956     4.288190
  Si     0.156713     2.987992     4.367701
  Si     2.001933     3.758691     3.370266
  Si     3.820216     2.302381     2.958918
  Si     3.846281     2.440434     0.690883
  Si     4.979381     0.912859    -0.682050
  Si     3.702537     0.703987    -2.668134
  Si     0.598448    -0.166039    -5.774063
  Si     1.612794    -1.764244    -4.406710
  Si     3.662924    -1.446992    -3.428231
  Si     3.723938    -2.487957    -1.366116
  Si     5.108151    -1.335916     0.170154
  Si     4.440694    -1.687291     2.426750
  Si     3.289585     0.088668     3.318876
  Si     1.977785    -0.508733     5.159193
  Si     0.129620     0.814384     5.146924
  Si    -4.286187     4.571963     1.013404
  Si    -4.342890    -2.555791     3.784335
  Si    -5.145207    -0.738866     2.667158
  Si    -6.353580    -0.945254     0.706791
  Si    -5.376235    -2.567664    -0.543804
  Si    -4.539100    -4.593493     0.269489
  Si    -1.532647    -5.077146     2.968300
  Si    -0.777642    -3.485494     4.529119
  Si    -2.337479    -1.827783     4.696778
  Si    -2.011065     0.205981     5.740099
  Si    -3.033455     1.765232     4.348605
  Si    -5.146449     1.428838     3.512897
  Si    -6.106085     1.189508    -0.153901
  Si    -5.452052     1.630830    -2.253937
  Si    -4.887203    -0.153207    -3.564058
  Si    -5.109879    -2.277462    -2.812810
  Si    -3.337880    -3.683748    -3.287946
  Si    -2.811299    -4.679540    -1.283119
  Si    -0.782443    -5.659348    -0.955094
  Si    -0.097068    -5.045144     1.178496
  Si     1.200199    -2.475149     4.236165
  Si     2.622378    -3.088169     2.514758
  Si     2.212166    -4.963633     1.299645
  Si     2.799618    -4.489427    -0.956336
  Si     0.833069    -4.492466    -2.133403
  Si     0.591292    -3.839523    -4.338895
  Si    -1.541705    -2.928702    -4.392482
  Si    -1.552841    -0.777790    -5.176877
  Si    -3.411206     0.541775    -5.213698
  Si    -5.104904     2.482238     1.452013
  Si    -4.404011     3.580130    -2.990489
  Si    -3.396710    -3.961503     2.184974
  Si     7.448621    -1.766918    -0.036582
  Si     7.262470     1.558907    -1.022705
  Si     8.204468     1.571829     1.106430
  Si     8.371679    -0.508789     1.701964
  Si     8.071977    -0.475058    -1.913522
  H      8.442812     2.787225     1.920602
  H      8.755416    -1.024135     3.037779
  H      7.329549    -0.861111    -3.146285
  H      9.535134    -0.460028    -2.168448
  H      7.379793     2.810201    -1.818119
  H      7.794170    -3.213823    -0.030860
  Li    -2.566061    -0.341382    -0.944414
71
Si60-DASi-PROD56isomer SCF Done: -18821.0721522 A.U.
  Si     2.056878    -4.017898     1.902437
  Si     0.034007    -4.875444     2.524055
  Si    -1.254043    -5.243809     0.734689
  Si    -0.627264    -5.786791    -1.439521
  Si     1.310952    -4.561735    -1.706855
  Si     3.013905    -4.442981    -0.132318
  Si     2.954254    -2.770572     3.644883
  Si     0.896183    -2.128066     4.541145
  Si    -0.678098    -3.828596     4.489885
  Si    -2.668871    -2.808798     4.025793
  Si    -3.415979    -4.463932     0.814295
  Si    -2.270833    -4.443994    -2.399184
  Si    -2.016745    -3.568301    -4.509452
  Si     0.133223    -2.701248    -4.506125
  Si     2.013429    -3.587659    -3.666247
  Si     3.788612    -2.113127    -3.117265
  Si     3.814120    -2.403753    -0.866015
  Si     4.944854    -0.956749     0.594200
  Si     3.693710    -0.886215     2.602584
  Si     0.625977    -0.216302     5.801068
  Si     1.611381     1.451936     4.508073
  Si     3.665224     1.208049     3.506817
  Si     3.698858     2.388072     1.519248
  Si     5.066817     1.341843    -0.107575
  Si     4.452782     1.845991    -2.353022
  Si     3.272942     0.121095    -3.318881
  Si     1.933296     0.836658    -5.091793
  Si     0.090347    -0.483903    -5.162977
  Si    -4.332543    -4.479937    -1.304127
  Si    -4.370020     2.833967    -3.609315
  Si    -5.164150     0.925508    -2.630150
  Si    -6.154682     0.872049    -0.572147
  Si    -5.411241     2.531223     0.718750
  Si    -4.501754     4.572927     0.044661
  Si    -1.536537     5.308326    -2.646740
  Si    -0.798620     3.792536    -4.292910
  Si    -2.368597     2.150323    -4.550638
  Si    -2.046863     0.168656    -5.698930
  Si    -3.065990    -1.487343    -4.420533
  Si    -5.162375    -1.204665    -3.545069
  Si    -6.453521    -1.334411     0.128229
  Si    -5.270423    -1.626803     2.070196
  Si    -5.225113    -0.075455     3.789170
  Si    -4.718303     1.916152     2.816053
  Si    -3.427581     3.621989     3.677606
  Si    -2.803122     4.536584     1.628708
  Si    -0.801846     5.604688     1.325065
  Si    -0.121720     5.105186    -0.844320
  Si     1.174071     2.756644    -4.067420
  Si     2.620294     3.246959    -2.330544
  Si     2.189006     5.006060    -0.971487
  Si     2.804373     4.426314     1.248701
  Si     0.822296     4.360961     2.408367
  Si     0.582744     3.530281     4.555374
  Si    -1.547725     2.638669     4.509984
  Si    -1.533661     0.475031     5.286704
  Si    -3.327905    -0.814115     4.941655
  Si    -5.157328    -2.336934    -1.512330
  Si    -4.382410    -3.676240     2.722515
  Si    -3.381088     4.107830    -1.923413
  Si     7.402746     1.764868     0.148952
  Si     7.222917    -1.621207     0.888239
  Si     8.184884    -1.473758    -1.228755
  Si     8.366039     0.644571    -1.662711
  Si     8.044122     0.339530     1.919943
  H      8.452453    -2.623607    -2.127141
  H      8.750566     1.249764    -2.961749
  H      7.324706     0.634951     3.191273
  H      9.511376     0.308103     2.162205
  H      7.363912    -2.925918     1.590807
  H      7.760923     3.206470     0.254738
72
Si60-DASi-PROD56Li SCF Done: -18828.4454264 A.U.
  Si    -2.194922    -4.223483     1.085557
  Si    -0.167239    -5.236515     0.783330
  Si     1.360011    -4.887626     2.368712
  Si     1.008996    -3.959106     4.487085
  Si    -0.904679    -2.706178     4.219386
  Si    -2.826382    -3.374287     3.103623
  Si    -3.346161    -4.162967    -0.927678
  Si    -1.443293    -4.241812    -2.275521
  Si     0.215112    -5.652204    -1.469395
  Si     2.228540    -4.684782    -1.974937
  Si     3.394713    -4.301477     1.502156
  Si     2.703906    -2.382757     4.286437
  Si     2.740551    -0.445750     5.525153
  Si     0.586528     0.399736     5.348035
  Si    -1.341854    -0.727277     5.286404
  Si    -3.255245     0.258336     4.319620
  Si    -3.612801    -1.245675     2.651969
  Si    -4.988105    -0.850331     0.789454
  Si    -3.990072    -1.976833    -1.034735
  Si    -1.395220    -3.366536    -4.400849
  Si    -2.271827    -1.214247    -4.182177
  Si    -4.156697    -0.748273    -2.949178
  Si    -3.948938     1.347687    -1.997742
  Si    -5.067171     1.453488     0.078200
  Si    -4.117431     3.085230     1.528325
  Si    -2.778171     2.192982     3.166967
  Si    -1.258740     3.735397     4.050386
  Si     0.624334     2.583191     4.601576
  Si     4.577663    -3.155129     3.124636
  Si     4.717211     4.144197     0.855972
  Si     5.434449     1.986436     1.005781
  Si     6.350181     0.875337    -0.803228
  Si     5.140272     1.428627    -2.642231
  Si     4.343192     3.566849    -3.152074
  Si     1.720194     5.771728    -0.953571
  Si     1.253669     5.527552     1.341424
  Si     2.889767     4.243308     2.282485
  Si     2.800010     3.308910     4.391328
  Si     3.685738     1.172238     4.141989
  Si     5.645790     0.807828     3.000659
  Si     6.074513    -1.318429    -0.116808
  Si     5.155720    -2.926990    -1.381329
  Si     4.338891    -2.304801    -3.421685
  Si     4.577378    -0.186057    -4.185901
  Si     2.694758     0.718148    -5.175894
  Si     2.413932     2.768176    -4.173854
  Si     0.409993     3.844706    -4.246562
  Si     0.051467     4.718388    -2.123664
  Si    -0.697709     4.648724     2.005912
  Si    -2.371666     4.147813     0.483047
  Si    -2.214021     4.858376    -1.670901
  Si    -3.088910     3.128953    -3.053469
  Si    -1.304962     2.291612    -4.223277
  Si    -1.343625     0.400033    -5.552726
  Si     0.798367    -0.462740    -5.334620
  Si     0.790776    -2.633461    -4.610381
  Si     2.679561    -3.790633    -4.070853
  Si     5.362866    -1.288574     2.061725
  Si     4.099364    -4.856555    -0.605155
  Si     3.501559     4.311596    -1.124017
  Si    -7.288285    -1.460361     1.129897
  Si    -7.427715     1.782020    -0.124801
  Si    -8.164232     0.346200    -1.807496
  Si    -8.301490    -1.652720    -0.958649
  Si    -8.107490     0.642569     1.835502
  H     -8.563367     0.778738    -3.168807
  H     -8.377972    -2.916302    -1.733913
  H     -7.363362     1.142430     3.026341
  H     -9.570772     0.655403     2.090656
  H     -7.796474     3.215342    -0.274683
  H     -7.428940    -2.630637     2.036774
  Li     2.390682    -0.416750    -1.206524
71
Si60-DASi-PROD56 SCF Done: -18821.0719367 A.U.
  Si     2.174435     4.338217    -0.598621
  Si     0.226334     5.298388    -1.305036
  Si    -1.311306     5.284067     0.316370
  Si    -1.007794     5.345254     2.622175
  Si     0.913329     4.094814     2.892742
  Si     2.826879     4.316213     1.595341
  Si     3.343595     3.501660    -2.424286
  Si     1.448988     3.055648    -3.715685
  Si    -0.172357     4.700235    -3.529283
  Si    -2.175514     3.602395    -3.582641
  Si    -3.413619     4.533013    -0.234742
  Si    -2.725208     3.825162     3.031847
  Si    -2.745746     2.521646     4.925887
  Si    -0.591062     1.674832     5.048998
  Si     1.356041     2.721536     4.679637
  Si     3.232603     1.402823     4.097055
  Si     3.586430     2.166909     1.988212
  Si     4.956239     1.077271     0.420796
  Si     3.979090     1.440145    -1.699206
  Si     1.415031     1.453932    -5.374217
  Si     2.257050    -0.449512    -4.331155
  Si     4.142425    -0.419722    -3.008954
  Si     3.910989    -2.005135    -1.344717
  Si     5.015792    -1.323158     0.630317
  Si     4.138629    -2.294898     2.623140
  Si     2.773371    -0.824020     3.753484
  Si     1.227364    -1.906976     5.128485
  Si    -0.648673    -0.630839     5.208872
  Si    -4.614953     4.093740     1.686765
  Si    -4.739724    -3.541761     2.362072
  Si    -5.452412    -1.470235     1.706234
  Si    -6.147425    -0.979936    -0.413939
  Si    -5.180749    -2.324317    -1.907346
  Si    -4.310557    -4.462238    -1.557620
  Si    -1.726141    -5.748506     1.315943
  Si    -1.271512    -4.630284     3.340903
  Si    -2.909983    -3.075596     3.701815
  Si    -2.818230    -1.384377     5.276694
  Si    -3.702629     0.506104     4.247053
  Si    -5.647022     0.414533     3.042087
  Si    -6.415675     1.324986    -0.666608
  Si    -4.984227     2.028589    -2.313216
  Si    -4.649207     0.880304    -4.296108
  Si    -4.223066    -1.273651    -3.705864
  Si    -2.770446    -2.753201    -4.714920
  Si    -2.410349    -4.085687    -2.839239
  Si    -0.438463    -5.190339    -2.482557
  Si    -0.084359    -5.162169    -0.182195
  Si     0.673890    -3.549693     3.608804
  Si     2.371332    -3.659730     2.039371
  Si     2.181218    -5.081193     0.288913
  Si     3.095328    -4.071669    -1.658787
  Si     1.283952    -3.747214    -3.036151
  Si     1.317226    -2.471021    -4.967718
  Si    -0.825623    -1.612708    -5.044246
  Si    -0.772318     0.667087    -5.335328
  Si    -2.637132     1.851914    -4.988042
  Si    -5.393457     1.955192     1.317122
  Si    -4.080334     4.171620    -2.384610
  Si    -3.488758    -4.425863     0.603614
  Si     7.254522     1.757164     0.530031
  Si     7.372269    -1.717321     0.538314
  Si     8.129487    -0.989570    -1.544256
  Si     8.306501     1.178293    -1.468576
  Si     8.076653     0.051191     1.944643
  H      8.532952    -1.887032    -2.656030
  H      8.384185     2.066232    -2.657760
  H      7.353292     0.019021     3.247980
  H      9.543947     0.122118     2.179554
  H      7.751774    -3.106182     0.918272
  H      7.420412     3.173120     0.957901
71
Si60-DASi-PRODbonded SCF Done: -18821.0917553 A.U.
  Si    -1.183022    -3.617626    -3.331875
  Si     1.025980    -4.088301    -3.690422
  Si     2.045318    -4.845201    -1.853923
  Si     1.112119    -5.944772    -0.023115
  Si    -0.986026    -5.001821     0.131026
  Si    -2.392469    -4.610113    -1.667631
  Si    -1.948848    -2.042092    -4.849555
  Si     0.134177    -1.018181    -5.110269
  Si     1.905158    -2.519099    -5.174535
  Si     3.647913    -1.506855    -4.096284
  Si     4.046468    -3.864767    -1.309329
  Si     2.375249    -4.768121     1.538067
  Si     1.656383    -4.491976     3.706295
  Si    -0.546875    -3.815130     3.463321
  Si    -2.126001    -4.613851     2.089515
  Si    -3.989878    -3.258847     1.559876
  Si    -3.603330    -2.915716    -0.671070
  Si    -4.719428    -1.241648    -1.851497
  Si    -3.157345    -0.619054    -3.519370
  Si     0.399863     1.171670    -5.776543
  Si    -1.001659     2.356878    -4.366036
  Si    -3.138331     1.662050    -3.906573
  Si    -3.547288     2.369092    -1.767844
  Si    -4.959677     0.837742    -0.733263
  Si    -5.033793     0.695481     1.636537
  Si    -3.757965    -1.148591     2.375801
  Si    -2.812433    -0.679441     4.413431
  Si    -0.890969    -1.864469     4.644968
  Si     4.577392    -4.349546     0.886839
  Si     3.263952     2.073357     4.830963
  Si     4.468176     0.555698     3.621004
  Si     5.713842     1.121233     1.789513
  Si     5.160211     3.063760     0.843267
  Si     3.847508     4.756579     1.776599
  Si     0.365074     4.245066     3.833692
  Si    -0.557267     2.555283     5.179926
  Si     1.195372     1.049657     5.108384
  Si     1.017374    -1.175675     5.720381
  Si     2.437605    -2.383724     4.321259
  Si     4.606463    -1.729709     3.974187
  Si     6.488247    -0.779357     0.689879
  Si     5.709317    -0.655169    -1.466315
  Si     5.785900     1.289818    -2.726877
  Si     4.863917     2.919125    -1.423645
  Si     3.557185     4.700012    -2.115203
  Si     2.465668     4.981628    -0.075327
  Si     0.330463     5.823038     0.082425
  Si    -0.613830     4.686698     1.870381
  Si    -2.257465     1.530179     4.034208
  Si    -3.902179     2.521998     2.738973
  Si    -2.675000     3.789167     1.318714
  Si    -3.145123     4.422008    -0.877623
  Si    -0.940888     4.764495    -1.540467
  Si    -0.231246     4.460189    -3.711534
  Si     1.963524     3.778758    -3.471891
  Si     2.351398     1.919470    -4.759534
  Si     4.174987     0.711692    -4.317426
  Si     5.076667    -2.280245     1.761728
  Si     5.226547    -2.538628    -2.748372
  Si     2.526323     3.677235     3.326230
  Si    -7.349219     0.088774     1.779785
  Si    -7.218039     1.065616    -1.511058
  Si    -7.186312    -1.301583    -1.597436
  Si    -7.916097    -1.876031     0.560664
  Si    -8.329792     1.770325     0.438168
  H     -7.825697    -2.013986    -2.741626
  H     -7.011197    -2.975197     1.070962
  H     -7.907629     3.155582     0.799713
  H     -9.816119     1.718813     0.369306
  H     -7.294732     1.878038    -2.759729
  H     -7.799838     0.078682     3.203090
72
Si60-DASi-PRODLi SCF Done: -18828.4588826 A.U.
  Si    -0.739339     4.448515     2.425014
  Si     1.531353     4.745336     2.484140
  Si     2.534047     5.193960     0.544091
  Si     1.450372     5.712235    -1.464055
  Si    -0.686836     4.906730    -1.234056
  Si    -2.021185     5.057015     0.646036
  Si    -1.478054     3.352297     4.316157
  Si     0.561289     2.298451     4.708282
  Si     2.431476     3.622686     4.308151
  Si     4.054148     2.238276     3.467395
  Si     4.347611     3.855359     0.181420
  Si     2.526145     4.112447    -2.751894
  Si     1.684240     3.348952    -4.750189
  Si    -0.556931     2.918214    -4.327363
  Si    -1.925681     3.999786    -2.933334
  Si    -3.896867     3.074280    -2.064004
  Si    -3.396548     3.230132     0.203041
  Si    -4.463235     2.065658     1.839856
  Si    -2.809501     1.709505     3.399055
  Si     0.719082     0.306929     5.851069
  Si    -0.856685    -1.099334     4.867172
  Si    -2.972204    -0.390375     4.372611
  Si    -3.642554    -1.517746     2.490272
  Si    -5.086234    -0.147565     1.204941
  Si    -5.069453    -0.687440    -1.144576
  Si    -3.823875     0.841083    -2.435526
  Si    -3.076269    -0.173411    -4.361515
  Si    -1.078660     0.770241    -4.922186
  Si     4.735469     3.739747    -2.098535
  Si     2.883944    -3.332014    -4.278669
  Si     4.241609    -1.668601    -3.499924
  Si     5.782849    -2.053803    -1.819277
  Si     4.853200    -3.409433    -0.248596
  Si     3.493757    -5.260613    -0.674172
  Si    -0.065739    -4.866700    -2.576242
  Si    -0.986765    -3.628216    -4.327387
  Si     0.849642    -2.274449    -4.713451
  Si     0.735496    -0.289430    -5.882653
  Si     2.304303     1.109851    -4.874638
  Si     4.469656     0.420554    -4.502653
  Si     6.124706     0.117751    -1.090548
  Si     6.054132     0.752690     1.059629
  Si     5.472188    -0.845650     2.585234
  Si     5.151717    -3.004481     1.993267
  Si     3.354663    -4.092824     2.987235
  Si     2.169270    -4.955126     1.214897
  Si    -0.012475    -5.625013     1.424274
  Si    -1.006712    -4.964604    -0.558219
  Si    -2.543436    -2.213612    -3.411423
  Si    -4.087530    -2.758606    -1.787443
  Si    -2.928753    -3.771293    -0.146162
  Si    -3.348924    -3.756611     2.143196
  Si    -1.128191    -4.090592     2.765275
  Si    -0.245652    -3.336496     4.751381
  Si     1.971896    -2.875403     4.272372
  Si     2.539848    -0.742730     4.901256
  Si     4.563930     0.193410     4.449890
  Si     5.056780     1.524629    -2.552617
  Si     5.594291     2.900133     1.856186
  Si     2.175668    -4.485327    -2.398496
  Si    -7.394423    -0.643555    -1.695260
  Si    -7.406762    -0.425513     1.752872
  Si    -8.407659     1.546650     0.994681
  Si    -8.144281     1.497264    -1.164794
  Si    -8.170112    -1.946683     0.118273
  H     -8.592530     2.768061     1.817116
  H     -8.510422     2.531968    -2.161668
  H     -7.454253    -3.253301     0.179620
  H     -9.640568    -2.155544     0.142380
  H     -7.636272    -0.743510     3.188077
  H     -7.639394    -1.117185    -3.084204
  Li     2.671968    -0.638584     0.491998
71
Si60-DASi-PROD SCF Done: -18821.0855918 A.U.
  Si    -0.735940    -5.053936    -0.370439
  Si     1.521253    -5.438314    -0.321782
  Si     2.477944    -4.864248     1.608653
  Si     1.439245    -4.580659     3.673917
  Si    -0.709207    -3.948761     3.152966
  Si    -2.032484    -4.884823     1.502349
  Si    -1.480656    -4.836475    -2.546754
  Si     0.558885    -4.028937    -3.345757
  Si     2.411237    -5.107335    -2.451184
  Si     4.015467    -3.490964    -2.211573
  Si     4.357072    -3.564483     1.448227
  Si     2.537032    -2.599035     4.192293
  Si     1.677067    -1.106692     5.718288
  Si    -0.549179    -0.885782     5.104317
  Si    -1.957625    -2.463045     4.374601
  Si    -3.887916    -1.941149     3.140013
  Si    -3.389376    -3.025667     1.142766
  Si    -4.472821    -2.653195    -0.825214
  Si    -2.810137    -2.964662    -2.392378
  Si     0.728890    -2.712794    -5.228503
  Si    -0.827833    -1.025565    -4.879336
  Si    -2.960374    -1.462444    -4.154679
  Si    -3.609175     0.343805    -2.901685
  Si    -5.052334    -0.363120    -1.159542
  Si    -5.038756     1.107326     0.750095
  Si    -3.807597     0.243216     2.563579
  Si    -3.056677     1.966626     3.889913
  Si    -1.063930     1.327278     4.789198
  Si     4.756707    -2.518931     3.472884
  Si     2.869660     4.821061     2.513579
  Si     4.221803     2.983483     2.548399
  Si     5.503854     2.363166     0.756458
  Si     4.990693     3.287142    -1.207785
  Si     3.490046     5.052978    -1.547475
  Si    -0.071987     5.624177     0.332341
  Si    -0.981699     5.110562     2.436234
  Si     0.849778     4.035881     3.355408
  Si     0.747382     2.683639     5.229780
  Si     2.308462     0.980957     4.899368
  Si     4.465582     1.440712     4.257555
  Si     6.482494     0.286398     1.113072
  Si     5.848990    -1.025269    -0.663679
  Si     5.915273    -0.288007    -2.861174
  Si     4.815108     1.713043    -2.861773
  Si     3.455017     2.560629    -4.534318
  Si     2.213222     3.962983    -3.150502
  Si     0.030461     4.544635    -3.604128
  Si    -0.949721     4.717245    -1.513454
  Si    -2.525139     3.438458     2.184985
  Si    -4.082622     3.272838     0.486995
  Si    -2.900519     3.491609    -1.415156
  Si    -3.306318     2.529543    -3.490346
  Si    -1.083795     2.592448    -4.193090
  Si    -0.209197     1.070524    -5.677224
  Si     2.005812     0.874291    -5.045389
  Si     2.566006    -1.342682    -4.848598
  Si     4.452600    -1.872246    -3.776019
  Si     5.092300    -0.325279     2.872698
  Si     5.554511    -3.328630    -0.486447
  Si     2.147750     5.064022     0.321993
  Si    -7.361091     1.298692     1.263807
  Si    -7.365817    -0.314092    -1.788507
  Si    -8.408743    -1.786943    -0.298836
  Si    -8.147712    -0.860407     1.651767
  Si    -8.140371     1.739981    -0.923649
  H     -8.609786    -3.238497    -0.542180
  H     -8.532876    -1.395678     2.981263
  H     -7.440947     2.915973    -1.517911
  H     -9.613252     1.916971    -1.034486
  H     -7.609470    -0.608089    -3.227959
  H     -7.625683     2.302414     2.331547
72
Si60-DASi-TS56bondedLiTransferLi SCF Done: -18828.4974913 A.U.
  Si    -1.099297    -0.987634     5.266729
  Si    -3.121679    -1.837102     4.609811
  Si    -3.092703    -3.720575     3.376799
  Si    -1.204957    -5.037482     3.044997
  Si     0.674708    -3.775041     3.365782
  Si     0.812227    -2.100828     4.913902
  Si    -1.249632     1.292145     5.723072
  Si    -3.118615     1.713312     4.405141
  Si    -4.612581    -0.064715     4.363724
  Si    -5.501632    -0.213456     2.269977
  Si    -4.315054    -3.653225     1.443369
  Si    -1.346730    -5.187113     0.733897
  Si     0.491040    -5.680232    -0.552314
  Si     2.290439    -4.355596     0.124401
  Si     2.744376    -4.123730     2.366149
  Si     3.542516    -1.980189     2.659850
  Si     2.787144    -0.925845     4.539919
  Si     2.436508     1.244452     3.933527
  Si     0.409373     2.259622     4.494687
  Si    -3.593105     3.770369     3.510533
  Si    -1.609640     4.531968     2.550868
  Si     0.410460     4.384117     3.644681
  Si     2.059492     3.954228     2.041421
  Si     3.852357     2.684579     2.867790
  Si     4.781016     1.397018     1.085613
  Si     5.068370    -0.988986     1.203374
  Si     4.887468    -1.830256    -1.079223
  Si     3.780350    -3.856402    -1.565435
  Si    -3.518983    -5.188047    -0.107363
  Si    -0.088783    -1.213936    -5.709391
  Si    -1.805261    -2.227151    -4.613827
  Si    -3.884399    -1.327480    -4.333433
  Si    -3.804580     0.902113    -4.323409
  Si    -2.162273     2.237438    -5.287860
  Si     1.914476     2.034051    -5.031119
  Si     2.984154     0.174494    -4.106039
  Si     1.917647    -1.757972    -4.630639
  Si     2.067925    -3.303190    -2.992615
  Si     0.121123    -4.460341    -2.467244
  Si    -1.788996    -4.350987    -3.684125
  Si    -5.127911    -2.611228    -2.824035
  Si    -5.654902    -1.289415    -1.033655
  Si    -6.396578     0.897434    -1.233971
  Si    -4.864386     1.932895    -2.572282
  Si    -4.104194     4.104919    -2.417057
  Si    -2.074303     3.695245    -3.481003
  Si    -0.186384     4.864976    -2.943237
  Si     1.571713     3.401453    -3.205424
  Si     4.529309     0.164046    -2.358335
  Si     3.581031     1.729472    -0.889996
  Si     3.075355     3.790624    -1.507924
  Si     2.126947     5.225461     0.133363
  Si    -0.054444     5.138583    -0.635151
  Si    -1.883169     5.801560     0.617979
  Si    -3.553167     4.436912    -0.219600
  Si    -4.657725     3.374455     1.486176
  Si    -5.883687     1.595839     0.933231
  Si    -3.422428    -3.983393    -2.071478
  Si    -5.995117    -2.147757     1.103003
  Si    -0.196650     1.025387    -5.136212
  Si     6.902592     1.935878     0.135736
  Si     7.454454    -1.329068     1.188354
  Si     7.245288    -1.572737    -1.168670
  Si     6.861795     0.670120    -1.914640
  Si     8.422881     0.794178     1.544910
  H      8.162295    -2.427645    -1.972289
  H      7.679826     1.255501    -3.012672
  H      8.324698     1.275216     2.950331
  H      7.935648    -2.499224     1.971635
  H      9.838804     0.834985     1.086324
  H      7.082976     3.399891    -0.065393
  Li    -1.550827    -0.978015     1.612407
72
Si60-DASi-TS56isomerbondedLi SCF Done: -18828.4445370 A.U.
  Si    -1.976527    -0.218505    -4.489334
  Si     0.137884    -0.174882    -5.353422
  Si     1.355438    -2.013576    -5.024358
  Si     0.602716    -4.124095    -4.350520
  Si    -1.337578    -3.658063    -3.198223
  Si    -2.980837    -2.166998    -3.870583
  Si    -2.800046     1.940724    -4.302694
  Si    -0.708651     2.957747    -4.125925
  Si     0.908407     2.012017    -5.500323
  Si     2.890118     2.084809    -4.355989
  Si     3.454124    -1.557667    -4.236324
  Si     2.173501    -4.344591    -2.652925
  Si     1.850365    -5.732435    -0.848180
  Si    -0.311861    -5.269136    -0.142483
  Si    -2.117913    -4.811545    -1.377590
  Si    -3.938582    -3.627174    -0.431893
  Si    -3.833216    -1.782735    -1.759366
  Si    -4.943423     0.224949    -1.258567
  Si    -3.632002     1.974644    -2.176992
  Si    -0.386341     4.968971    -3.056987
  Si    -1.463119     4.732464    -0.999750
  Si    -3.542688     3.789512    -0.788935
  Si    -3.663968     2.660036     1.217568
  Si    -5.075531     0.777347     1.073742
  Si    -4.621510    -0.997050     2.594052
  Si    -3.428470    -2.715408     1.620336
  Si    -2.170741    -3.941709     3.153246
  Si    -0.324885    -4.741138     2.103806
  Si     4.264554    -3.446980    -3.178600
  Si     4.176957    -1.874245     4.307851
  Si     5.025669    -1.950479     2.193960
  Si     6.305435    -0.231454     1.324923
  Si     5.365062     1.729936     1.972179
  Si     4.478225     2.179064     4.087540
  Si     1.373958     0.262989     5.885161
  Si     0.572576    -1.892161     5.402222
  Si     2.136236    -2.969925     4.138876
  Si     1.786667    -4.945625     2.996314
  Si     2.869885    -4.669083     0.956743
  Si     5.009577    -3.842018     0.839341
  Si     6.109691    -0.671893    -0.939533
  Si     5.536793     0.863125    -2.472104
  Si     5.011171     2.950918    -1.708496
  Si     5.185508     3.478544     0.485281
  Si     3.433575     4.709060     1.359613
  Si     2.815192     3.579515     3.265550
  Si     0.772347     3.903266     4.220938
  Si     0.026991     1.788591     4.831721
  Si    -1.393247    -2.131542     4.347429
  Si    -2.801350    -0.360524     3.886044
  Si    -2.269845     1.686297     4.680017
  Si    -2.829614     3.423810     3.160220
  Si    -0.795263     4.306044     2.562586
  Si    -0.457159     5.776839     0.807803
  Si     1.679168     5.250866     0.074994
  Si     1.734233     4.741844    -2.157046
  Si     3.597041     3.986861    -3.227511
  Si     5.055466    -2.693620    -1.169449
  Si     4.526723     0.443170    -4.532317
  Si     3.278805     0.257816     4.581000
  Si    -7.417677     1.108996     1.388723
  Si    -7.241321    -0.052962    -1.871369
  Si    -8.061341    -1.842231    -0.597727
  Si    -7.855965    -1.191302     1.491606
  Si    -8.193429     1.785439    -0.734124
  H     -7.915454    -3.248685    -1.055426
  H     -8.372139    -1.916357     2.677663
  H     -7.582905     3.077204    -1.157616
  H     -9.673038     1.846283    -0.851134
  H     -7.436130    -0.167266    -3.341807
  H     -7.751622     1.922015     2.588769
  Li     2.589287     0.926128    -0.188286
72
Si60-DASi-TS56Li SCF Done: -18828.4256218 A.U.
  Si    -0.632560     4.606307    -2.640878
  Si    -2.713395     5.044014    -1.784068
  Si    -2.533575     4.981100     0.447373
  Si    -0.726102     5.642834     1.738236
  Si     1.112960     4.950439     0.541521
  Si     1.327922     5.377303    -1.741023
  Si    -0.853088     3.520631    -4.682406
  Si    -2.823077     2.395338    -4.170920
  Si    -4.266322     3.687457    -2.905514
  Si    -5.252865     2.271947    -1.419314
  Si    -4.023282     3.725264     1.672233
  Si    -1.008717     3.966847     3.329675
  Si     0.679390     3.120351     4.602270
  Si     2.487455     2.642088     3.210290
  Si     3.062567     4.241873     1.617483
  Si     3.665609     2.948616    -0.151050
  Si     2.886945     3.684304    -2.153303
  Si     2.713108     1.991893    -3.591204
  Si     0.694425     1.847254    -4.686739
  Si    -3.449095     0.425286    -5.190649
  Si    -1.582995    -0.959575    -5.071938
  Si     0.509784    -0.229628    -5.660789
  Si     2.034378    -1.323613    -4.280032
  Si     3.896251    -0.016439    -3.770132
  Si     4.504144    -0.541573    -1.620535
  Si     4.992703     1.057238     0.062855
  Si     4.855386    -0.149934     2.141040
  Si     3.841245     0.966903     4.010335
  Si    -3.242508     3.514310     3.824088
  Si    -0.555385    -3.421219     4.660552
  Si    -2.163828    -1.817790     4.753116
  Si    -4.214546    -2.081480     3.759086
  Si    -4.324937    -3.608455     2.116565
  Si    -2.762905    -5.303633     1.719560
  Si     1.243075    -4.844861     1.716796
  Si     2.866000    -3.666267     2.894655
  Si     1.447413    -2.327701     4.160562
  Si     2.068070    -0.316350     4.956682
  Si     0.133852     0.913629     5.003930
  Si    -1.928622     0.221156     5.817029
  Si    -5.209197     0.012956     3.687860
  Si    -5.815717     0.602151     1.573492
  Si    -6.403113    -0.958082    -0.015155
  Si    -5.311394    -2.939383     0.169624
  Si    -4.501278    -4.231172    -1.581433
  Si    -2.535800    -4.944575    -0.567810
  Si    -0.713717    -5.626567    -1.791419
  Si     1.123860    -5.047809    -0.502641
  Si     3.794832    -2.154164     1.487545
  Si     4.204010    -2.621563    -0.705721
  Si     2.525087    -3.739164    -1.731083
  Si     1.899111    -3.607726    -3.950761
  Si    -0.346281    -4.000463    -3.423633
  Si    -2.063352    -3.213077    -4.728846
  Si    -3.788296    -2.836400    -3.236912
  Si    -4.609751    -0.727040    -3.546042
  Si    -5.958008     0.167247    -1.998185
  Si    -3.381525     1.284364     4.343209
  Si    -5.890669     2.781975     0.757053
  Si    -0.814697    -4.532455     2.654279
  Si     7.915599    -1.214169    -1.535735
  Si     7.292584     1.583589     0.430607
  Si     7.265424    -0.206612     1.995655
  Si     7.982077    -1.917516     0.557301
  Si     8.430491     1.072815    -1.567149
  H      8.061658    -0.128689     3.251691
  H      7.671487    -3.333749     0.895771
  H      7.760544     1.751914    -2.710502
  H      7.437742     2.955936     0.990661
  H      9.882729     1.391100    -1.581725
  H      8.256849    -2.121386    -2.662921
  Li    -2.614422    -0.745838     0.561152
71
Si60-DASi-TS56strange SCF Done: -18821.0172657 A.U.
  Si    -0.269180    -4.846512    -2.116509
  Si    -2.188728    -4.338109    -3.261904
  Si    -1.832391    -2.527997    -4.522357
  Si     0.164112    -1.821295    -5.459889
  Si     1.765779    -2.452348    -3.941789
  Si     1.865374    -4.560754    -2.950264
  Si    -0.821515    -5.917125    -0.137384
  Si    -2.852235    -4.797491     0.146719
  Si    -4.034711    -4.552037    -1.830828
  Si    -5.027219    -2.496375    -1.686192
  Si    -3.351392    -0.804126    -4.450476
  Si    -0.218968     0.460490    -5.146074
  Si     1.472779     2.003656    -5.105197
  Si     3.045638     1.051295    -3.672481
  Si     3.670168    -1.157809    -3.649139
  Si     4.081698    -1.780447    -1.507244
  Si     3.028346    -3.772417    -1.076294
  Si     2.736356    -4.352498     1.063681
  Si     0.535819    -4.903951     1.410226
  Si    -3.829176    -4.471610     2.207922
  Si    -2.148865    -3.565022     3.530125
  Si    -0.046922    -4.468028     3.604470
  Si     1.419911    -2.705458     3.940684
  Si     3.470137    -3.058205     2.915071
  Si     3.940422    -0.974611     2.156042
  Si     5.132853    -0.515775     0.142184
  Si     4.953748     1.834323    -0.240976
  Si     3.619772     2.443115    -2.037532
  Si    -2.448769     1.071419    -5.441099
  Si    -0.571475     5.864822     0.109968
  Si    -1.911004     4.929721    -1.486865
  Si    -3.992476     4.078638    -1.007842
  Si    -4.639977     3.897513     1.124112
  Si    -3.231648     4.455978     2.916751
  Si     0.780947     4.265097     3.233411
  Si     2.603357     4.472325     1.798079
  Si     1.468172     4.788189    -0.204194
  Si     2.434683     4.436952    -2.248109
  Si     0.718705     3.579248    -3.566971
  Si    -1.372928     4.550273    -3.698053
  Si    -4.897540     3.012029    -2.860069
  Si    -5.462690     0.917490    -2.082259
  Si    -6.612905     0.576696    -0.096568
  Si    -5.448593     1.779386     1.467962
  Si    -5.121700     1.184047     3.686925
  Si    -3.159543     2.398962     3.980013
  Si    -1.559286     1.841930     5.543337
  Si     0.442449     2.521182     4.587206
  Si     3.711966     2.503782     1.643746
  Si     3.927547     0.979672     3.376183
  Si     1.941270     0.800682     4.502752
  Si     1.078084    -1.079228     5.546262
  Si    -1.137777    -0.425584     5.212650
  Si    -2.847793    -1.956637     5.063045
  Si    -4.384276    -0.977692     3.643935
  Si    -5.009971    -2.477413     2.027919
  Si    -6.013493    -1.666002     0.207390
  Si    -2.841522     2.754753    -3.925619
  Si    -5.373464    -0.990622    -3.415258
  Si    -1.133822     4.793538     2.087898
  Si     7.366292    -0.850154     1.327353
  Si     7.237120    -0.140430    -1.748321
  Si     7.328864     1.898099    -0.537235
  Si     8.256371     1.298386     1.572048
  Si     8.267890    -1.889803    -0.578981
  H      7.831115     3.036126    -1.359990
  H      7.222716     1.903755     2.501264
  H      7.635630    -3.191323    -0.924135
  H      7.006848    -0.130135    -3.223182
  H      9.748713    -1.992301    -0.711955
  H      7.137510    -1.727805     2.512618
71
Si60-DASi-TS56 SCF Done: -18821.0510701 A.U.
  Si    -0.644422     5.166824    -1.141143
  Si    -2.720996     5.408130    -0.192757
  Si    -2.492828     4.604860     1.891294
  Si    -0.694683     4.867742     3.323425
  Si     1.137127     4.567100     1.961608
  Si     1.335124     5.651501    -0.091163
  Si    -0.886210     4.707455    -3.406547
  Si    -2.865611     3.494294    -3.257596
  Si    -4.263775     4.384303    -1.650171
  Si    -5.247754     2.609538    -0.636197
  Si    -3.986525     3.057489     2.734741
  Si    -0.974538     2.795832     4.354906
  Si     0.732126     1.631311     5.323637
  Si     2.513331     1.568866     3.824340
  Si     3.087698     3.558001     2.756891
  Si     3.655432     2.861790     0.667415
  Si     2.955370     4.220531    -1.013395
  Si     2.662435     2.927957    -2.813149
  Si     0.657876     3.129154    -3.939473
  Si    -3.511974     1.935516    -4.819076
  Si    -1.647856     0.584220    -5.108735
  Si     0.448614     1.458351    -5.504905
  Si     1.971680     0.009290    -4.500585
  Si     3.846445     1.092827    -3.626547
  Si     4.500611    -0.061065    -1.752986
  Si     4.975386     0.981457     0.324111
  Si     4.856064    -0.777873     1.964284
  Si     3.872620    -0.268155     4.095348
  Si    -3.203101     2.226840     4.729449
  Si    -0.523921    -4.671056     3.457046
  Si    -2.117368    -3.149535     4.011776
  Si    -4.117881    -2.973022     2.895962
  Si    -4.436770    -4.156155     1.024425
  Si    -2.775155    -5.544997     0.113324
  Si     1.246083    -5.218713     0.198737
  Si     2.850995    -4.348612     1.650982
  Si     1.466864    -3.462211     3.291844
  Si     2.118565    -1.787028     4.658983
  Si     0.192331    -0.600603     5.054048
  Si    -1.879272    -1.487581     5.587492
  Si    -5.260647    -1.079617     3.607503
  Si    -5.721836     0.076379     1.672875
  Si    -6.568117    -0.944784    -0.237053
  Si    -5.195871    -2.749166    -0.613682
  Si    -4.563050    -3.558719    -2.693897
  Si    -2.572933    -4.514830    -1.955392
  Si    -0.767467    -4.847632    -3.352860
  Si     1.066909    -4.640557    -1.951953
  Si     3.804742    -2.510306     0.753125
  Si     4.188253    -2.313191    -1.486542
  Si     2.492653    -3.067028    -2.776575
  Si     1.822234    -2.267993    -4.834032
  Si    -0.420198    -2.807063    -4.425638
  Si    -2.137859    -1.668723    -5.434609
  Si    -3.858375    -1.730671    -3.880881
  Si    -4.795761     0.343266    -3.692698
  Si    -5.801641     0.671229    -1.728145
  Si    -3.369639    -0.059370     4.513797
  Si    -5.846913     2.400588     1.592986
  Si    -0.809966    -5.095242     1.198925
  Si     7.814161    -0.748830    -1.867838
  Si     7.275250     1.384095     0.808975
  Si     7.264272    -0.774711     1.805638
  Si     7.997362    -2.005076    -0.053751
  Si     8.379320     1.447556    -1.268809
  H      8.071872    -1.041118     3.030791
  H      7.685747    -3.461542    -0.120302
  H      7.714790     2.434433    -2.165529
  H      7.452093     2.547002     1.723985
  H      9.839217     1.739685    -1.231219
  H      8.137958    -1.296982    -3.213312
72
Si60-DASi-TSbondedLiTransferLi SCF Done: -18828.4978565 A.U.
  Si    -1.033192    -1.442374     5.043557
  Si    -3.113738    -2.329794     4.644257
  Si    -2.913576    -3.823257     2.974961
  Si    -1.153679    -5.287672     2.656504
  Si     0.710817    -3.999143     3.102777
  Si     0.888183    -2.661726     4.982425
  Si    -1.189892     0.756383     5.791398
  Si    -3.053794     1.331054     4.530108
  Si    -4.451004    -0.466322     4.249160
  Si    -5.506986    -0.437028     2.262099
  Si    -4.282362    -3.732399     1.133148
  Si    -1.318037    -5.221639     0.337125
  Si     0.490702    -5.631085    -1.013879
  Si     2.278672    -4.356738    -0.218082
  Si     2.756025    -4.312908     2.026864
  Si     3.578041    -2.201537     2.449405
  Si     2.656445    -1.287049     4.302806
  Si     2.489585     0.946198     4.048826
  Si     0.453581     1.871850     4.678883
  Si    -3.554686     3.439074     3.803147
  Si    -1.594059     4.324093     2.920669
  Si     0.429144     4.047973     3.970839
  Si     2.091901     3.763045     2.349074
  Si     3.917258     2.475843     3.083576
  Si     4.781925     1.318025     1.175550
  Si     5.085018    -1.066095     1.087684
  Si     4.889436    -1.722342    -1.251784
  Si     3.746125    -3.688634    -1.868250
  Si    -3.496928    -5.161444    -0.501888
  Si    -0.118209    -0.749188    -5.744289
  Si    -1.816193    -1.873418    -4.752732
  Si    -3.874217    -0.969878    -4.331360
  Si    -3.857158     1.256100    -4.228846
  Si    -2.208315     2.664028    -5.087780
  Si     1.870643     2.426926    -4.853895
  Si     2.950529     0.496381    -4.091479
  Si     1.930385    -1.397387    -4.806071
  Si     2.044239    -3.037365    -3.250261
  Si     0.107178    -4.258862    -2.817166
  Si    -1.804506    -4.077652    -4.035350
  Si    -5.142005    -2.399384    -3.000143
  Si    -5.725149    -1.257451    -1.104273
  Si    -6.404667     0.962065    -1.106292
  Si    -4.939696     2.124011    -2.416239
  Si    -4.095362     4.227138    -2.016902
  Si    -2.088900     3.943332    -3.154888
  Si    -0.211927     5.065654    -2.517562
  Si     1.555722     3.643734    -2.921134
  Si     4.513924     0.364256    -2.366411
  Si     3.584513     1.809481    -0.766567
  Si     3.067412     3.913777    -1.212268
  Si     2.115312     5.196111     0.552212
  Si    -0.069449     5.159907    -0.196763
  Si    -1.887612     5.757311     1.109691
  Si    -3.603810     4.486106     0.198544
  Si    -4.734380     3.301006     1.802125
  Si    -5.901252     1.502722     1.111225
  Si    -3.423228    -3.832758    -2.381822
  Si    -6.029567    -2.281704     0.956882
  Si    -0.241761     1.438414    -5.013969
  Si     6.891693     1.936846     0.241261
  Si     7.471021    -1.397084     1.024134
  Si     7.245499    -1.456411    -1.343286
  Si     6.847450     0.838425    -1.903706
  Si     8.433636     0.695750     1.539023
  H      8.158360    -2.239574    -2.221254
  H      7.654994     1.513014    -2.957535
  H      8.347206     1.061767     2.979401
  H      7.964252    -2.623080     1.708336
  H      9.844218     0.784856     1.070701
  H      7.067190     3.412620     0.152120
  Li    -2.498067     0.925449     0.387939
71
Si60-DASi-TSbonded SCF Done: -18821.0993807 A.U.
  Si    -0.937135     1.106213     5.153867
  Si    -3.037784     0.191349     5.152599
  Si    -2.861829    -1.926247     4.452005
  Si    -1.099480    -3.385487     4.807150
  Si     0.776748    -2.059671     4.593350
  Si     0.977649    -0.022958     5.668200
  Si    -1.118096     3.390525     4.765234
  Si    -3.006654     3.292660     3.407630
  Si    -4.523255     1.715600     4.156440
  Si    -5.376745     0.758030     2.271282
  Si    -4.259639    -2.683362     2.788963
  Si    -1.298249    -4.394599     2.721208
  Si     0.470991    -5.394192     1.681297
  Si     2.303222    -3.962001     1.768571
  Si     2.792092    -2.864264     3.748626
  Si     3.614448    -0.803464     3.173300
  Si     2.786036     0.880482     4.471349
  Si     2.524270     2.670705     3.134639
  Si     0.518546     3.835819     3.258915
  Si    -3.495186     4.885669     1.810208
  Si    -1.536591     5.145959     0.581876
  Si     0.505833     5.415717     1.597480
  Si     2.138782     4.374356     0.298298
  Si     3.942579     3.611140     1.575464
  Si     4.881290     1.746111     0.445836
  Si     5.084014    -0.480617     1.382381
  Si     4.735152    -2.186289    -0.347266
  Si     3.774539    -4.307770     0.036534
  Si    -3.492304    -4.703648     1.988528
  Si    -0.234345    -3.435772    -4.667551
  Si    -1.963843    -3.961689    -3.282815
  Si    -3.934094    -2.788605    -3.244225
  Si    -4.115619    -0.881272    -4.408344
  Si    -2.305219     0.000804    -5.589439
  Si     1.650077    -0.226085    -4.924186
  Si     3.229142    -1.763103    -4.220796
  Si     1.686222    -3.305162    -3.350894
  Si     2.116684    -4.695043    -1.626214
  Si     0.105362    -5.091137    -0.581133
  Si    -1.907125    -5.552790    -1.622414
  Si    -5.244539    -3.472769    -1.452993
  Si    -5.716176    -1.529459    -0.310177
  Si    -6.414666     0.418610    -1.359654
  Si    -4.902958     0.776580    -3.037177
  Si    -4.148778     2.845459    -3.778764
  Si    -2.110146     2.087699    -4.593338
  Si    -0.255653     3.436244    -4.781807
  Si     1.524430     1.978897    -4.453553
  Si     3.946810    -0.926870    -2.187279
  Si     3.903636     1.255846    -1.630812
  Si     2.952034     2.849217    -2.945638
  Si     2.150729     4.813179    -1.975447
  Si    -0.046126     4.467231    -2.692275
  Si    -1.832507     5.542610    -1.699866
  Si    -3.555071     4.014878    -1.904622
  Si    -4.585113     3.717009     0.120223
  Si    -5.875000     1.912055     0.356056
  Si    -3.468328    -4.445228    -0.297093
  Si    -6.011509    -1.455407     1.997244
  Si    -0.432386    -1.179028    -5.083257
  Si     6.994775     1.955519    -0.594921
  Si     7.459663    -0.883446     1.317859
  Si     7.015153    -1.806588    -0.826797
  Si     6.496611     0.167868    -2.102329
  Si     8.567182     1.172074     0.982346
  H      7.940861    -2.752057    -1.517638
  H      7.001376     0.261544    -3.501154
  H      8.590355     2.050052     2.185724
  H      7.982058    -1.823989     2.348197
  H      9.954584     0.986789     0.470707
  H      7.215049     3.264443    -1.272200
72
Si60-DASi-TSLi SCF Done: -18828.3690807 A.U.
  Si     0.756256    -1.662766     4.778778
  Si    -1.515700    -1.822449     5.034570
  Si    -2.541391    -3.460193     3.920909
  Si    -1.470294    -5.187513     2.766225
  Si     0.670585    -4.460665     2.414111
  Si     2.032361    -3.336555     3.904197
  Si     1.500565     0.424874     5.422916
  Si    -0.536677     1.478401     5.020157
  Si    -2.407335     0.238588     5.630848
  Si    -4.033005     0.700586     4.080261
  Si    -4.349853    -2.705700     2.746633
  Si    -2.546028    -4.874303     0.736637
  Si    -1.724023    -5.663034    -1.256453
  Si     0.540230    -5.137477    -1.277504
  Si     1.860388    -4.852783     0.495813
  Si     3.897567    -3.712945     0.528392
  Si     3.375839    -2.302443     2.303236
  Si     4.398654    -0.314573     2.674064
  Si     2.826620     1.046723     3.643565
  Si    -0.679921     3.717239     4.516090
  Si     0.894598     4.089156     2.836965
  Si     3.020815     3.256152     2.957959
  Si     3.682180     2.808496     0.797122
  Si     5.094256     0.925980     0.769898
  Si     4.936961    -0.236209    -1.285048
  Si     3.835274    -2.294061    -1.265079
  Si     3.088670    -2.856449    -3.385452
  Si     1.064217    -3.887466    -3.117847
  Si    -4.751515    -4.152459     0.983265
  Si    -2.925532    -0.413092    -5.400237
  Si    -4.277633    -1.107584    -3.695382
  Si    -5.809522     0.318893    -2.709555
  Si    -4.867512     2.373789    -2.462520
  Si    -3.506680     3.444957    -4.030061
  Si     0.039059     1.848102    -5.158234
  Si     0.949332    -0.243360    -5.649062
  Si    -0.893036    -1.494699    -5.017089
  Si    -0.765214    -3.741416    -4.531802
  Si    -2.339715    -4.087324    -2.847867
  Si    -4.508313    -3.327396    -3.031952
  Si    -6.136713    -0.792231    -0.704485
  Si    -6.054518     0.185420     1.312033
  Si    -5.455376     2.389258     1.359150
  Si    -5.158411     3.591978    -0.534835
  Si    -3.337590     5.036995    -0.541555
  Si    -2.165708     4.490886    -2.441727
  Si     0.010693     5.135984    -2.751669
  Si     1.010516     3.332130    -3.807938
  Si     2.497130    -0.706201    -4.020246
  Si     4.013046     0.809935    -3.191158
  Si     2.911383     2.706813    -2.684137
  Si     3.358784     4.218733    -0.976218
  Si     1.138089     4.884382    -0.733370
  Si     0.273018     5.667000     1.249681
  Si    -1.949411     5.016325     1.222668
  Si    -2.511264     3.860277     3.122033
  Si    -4.540696     2.876666     3.434972
  Si    -5.080455    -2.823025    -0.844360
  Si    -5.585441    -0.866755     3.345026
  Si    -2.205896     1.702838    -4.790169
  Si     7.588061    -1.863768    -0.444908
  Si     8.936767     1.645653    -0.411328
  Si     7.465636     1.149998     1.330307
  Si     8.024333    -1.123996     1.598933
  Si     8.153700    -0.044192    -1.799983
  H      7.569730     1.951751     2.580474
  H      7.594998    -1.873209     2.813586
  H      6.712337     0.533142    -1.970082
  H      8.642959    -0.310094    -3.178436
  H      8.673513     2.992176    -1.026370
  H      7.788272    -3.250455    -0.939528
  Li    -2.664901     0.834307    -0.071413
71
Si60-DASi-TSstrange SCF Done: -18821.0280652 A.U.
  Si    -1.357180    -3.377354    -3.439248
  Si     0.803630    -3.986775    -3.854621
  Si     1.762286    -4.847518    -2.024961
  Si     0.765933    -6.013620    -0.273809
  Si    -1.273668    -4.938836    -0.084764
  Si    -2.660248    -4.348919    -1.847794
  Si    -2.006943    -1.665715    -4.861705
  Si     0.124010    -0.751185    -5.118661
  Si     1.776361    -2.374951    -5.231878
  Si     3.583947    -1.541027    -4.125155
  Si     3.822282    -4.015160    -1.435395
  Si     2.052975    -4.934246     1.338661
  Si     1.301061    -4.643882     3.490537
  Si    -0.858850    -3.827276     3.257823
  Si    -2.434103    -4.550764     1.855664
  Si    -4.351302    -3.208408     1.412626
  Si    -3.653809    -2.606869    -0.673872
  Si    -4.662545    -0.821631    -1.828337
  Si    -3.219631    -0.202879    -3.607003
  Si     0.515742     1.427186    -5.723693
  Si    -0.828335     2.628902    -4.272173
  Si    -3.040362     2.086822    -3.917016
  Si    -3.462005     2.713030    -1.749754
  Si    -4.974433     1.262340    -0.717738
  Si    -3.984819     0.913664     1.343978
  Si    -4.236969    -1.069497     2.392668
  Si    -3.110116    -0.677215     4.467164
  Si    -1.185052    -1.881579     4.480198
  Si     4.289541    -4.615750     0.743100
  Si     3.358865     1.690674     4.952708
  Si     4.459311     0.153242     3.674174
  Si     5.684726     0.724147     1.820032
  Si     5.455591     2.787389     0.996781
  Si     4.093343     4.426049     1.963607
  Si     0.537425     3.844996     3.790153
  Si    -0.472037     2.416927     5.339617
  Si     1.205930     0.824983     5.185000
  Si     0.801023    -1.400023     5.574036
  Si     2.211805    -2.626637     4.189410
  Si     4.447041    -2.141035     3.939930
  Si     6.416402    -1.168734     0.694698
  Si     5.679272    -0.909730    -1.468461
  Si     5.899997     1.084008    -2.643751
  Si     5.056876     2.703883    -1.257627
  Si     3.856298     4.580055    -1.897937
  Si     2.738810     4.848667     0.130971
  Si     0.709567     5.894015     0.296595
  Si    -0.424329     5.028022     2.155230
  Si    -2.223735     1.455100     4.170888
  Si    -3.661851     2.678539     2.823832
  Si    -2.364729     4.025266     1.506993
  Si    -2.804446     4.616881    -0.702689
  Si    -0.594547     4.909623    -1.344541
  Si     0.081038     4.648177    -3.531767
  Si     2.232054     3.817917    -3.318957
  Si     2.530113     2.036686    -4.723175
  Si     4.202568     0.663122    -4.188291
  Si     4.908221    -2.622420     1.707723
  Si     5.095746    -2.715830    -2.819622
  Si     2.761623     3.373769     3.487051
  Si    -7.245240    -1.129830     1.018179
  Si    -7.340627     1.789406    -0.553532
  Si    -8.595906    -0.022437    -1.358757
  Si    -6.909204    -1.553409    -1.323639
  Si    -7.824683     1.078946     1.619402
  H     -9.510458     0.083977    -2.540151
  H     -7.202416    -2.989517    -1.586361
  H     -6.995639     1.584947     2.748650
  H     -9.264923     1.226299     1.965871
  H     -7.648217     3.187549    -0.964719
  H     -7.814304    -2.271362     1.789246
71
Si60-DASi-TS SCF Done: -18820.9962405 A.U.
  Si    -0.757558    -1.521627    -4.827465
  Si     1.498874    -1.685593    -5.189289
  Si     2.478386    -3.259158    -3.948399
  Si     1.461944    -5.077015    -2.912889
  Si    -0.691374    -4.385632    -2.537858
  Si    -2.045871    -3.231316    -4.018254
  Si    -1.514520     0.584103    -5.409374
  Si     0.521963     1.637172    -4.970275
  Si     2.376785     0.423213    -5.661647
  Si     3.984949     0.800023    -4.074155
  Si     4.358957    -2.626003    -2.801896
  Si     2.561851    -4.830648    -0.879425
  Si     1.728509    -5.715887     1.073082
  Si    -0.515934    -5.123352     1.094195
  Si    -1.887759    -4.915121    -0.654856
  Si    -3.861491    -3.669986    -0.627001
  Si    -3.365184    -2.226485    -2.377602
  Si    -4.409984    -0.239329    -2.680887
  Si    -2.837324     1.154903    -3.614630
  Si     0.676698     3.868639    -4.427667
  Si    -0.876639     4.161357    -2.724734
  Si    -3.016440     3.345592    -2.868835
  Si    -3.656656     2.830199    -0.719297
  Si    -5.076382     0.952142    -0.735975
  Si    -4.912104    -0.265710     1.289252
  Si    -3.817148    -2.329789     1.212941
  Si    -3.060550    -2.949302     3.310975
  Si    -1.040749    -3.973079     3.003069
  Si     4.776250    -4.122700    -1.086888
  Si     2.915603    -0.555646     5.399380
  Si     4.259658    -1.252473     3.693307
  Si     5.515773     0.198337     2.443064
  Si     5.012626     2.365743     2.597365
  Si     3.502566     3.312762     4.119713
  Si    -0.042056     1.748109     5.346435
  Si    -0.936089    -0.401962     5.654562
  Si     0.901459    -1.641591     4.988645
  Si     0.788712    -3.876132     4.413447
  Si     2.351553    -4.180557     2.706952
  Si     4.509181    -3.407129     2.886662
  Si     6.501728    -0.891897     0.644529
  Si     5.845780     0.276673    -1.223485
  Si     5.898883     2.591076    -1.346867
  Si     4.805230     3.315513     0.523771
  Si     3.432351     5.171769     0.706612
  Si     2.207152     4.398198     2.528558
  Si     0.028322     5.037711     2.919710
  Si    -0.944228     3.159674     3.865788
  Si    -2.476108    -0.817167     4.014078
  Si    -4.011917     0.716615     3.243451
  Si    -2.889256     2.608942     2.763046
  Si    -3.322997     4.171573     1.104071
  Si    -1.101300     4.849231     0.895071
  Si    -0.246927     5.676282    -1.072924
  Si     1.970761     5.024950    -1.038171
  Si     2.523406     4.024768    -3.028733
  Si     4.420575     2.850788    -3.146274
  Si     5.118412    -2.758991     0.732209
  Si     5.540825    -0.734185    -3.299797
  Si     2.177905     1.567656     4.820574
  Si    -7.520199    -1.853350     0.414956
  Si    -8.956445     1.648679     0.454604
  Si    -7.445026     1.190271    -1.273852
  Si    -7.978381    -1.084899    -1.614165
  Si    -8.108519    -0.060440     1.798749
  H     -7.540996     2.007166    -2.517278
  H     -7.538285    -1.808885    -2.841939
  H     -6.683357     0.518594     2.014098
  H     -8.592752    -0.395184     3.166978
  H     -8.577158     2.950594     1.118026
  H     -7.694613    -3.251471     0.890547
72
Si60-DA-TS56isomerLi SCF Done: -17571.4458237 A.U.
  Si     0.410157    -5.168475     0.807285
  Si    -1.749018    -5.222993     0.047527
  Si    -2.047934    -4.785721    -2.116757
  Si    -0.358902    -4.581523    -3.703780
  Si     1.550943    -4.207117    -2.506025
  Si     2.232458    -5.288552    -0.574667
  Si     0.407100    -4.942079     3.107726
  Si    -1.695366    -3.925417     3.224842
  Si    -3.262957    -4.828581     1.769584
  Si    -4.533628    -3.046496     1.059113
  Si    -3.693308    -3.243100    -2.532900
  Si    -1.035635    -2.521186    -4.536071
  Si     0.409654    -1.155002    -5.688963
  Si     2.353005    -1.123901    -4.421441
  Si     3.210858    -2.794858    -3.214962
  Si     4.758442    -2.509501    -1.500696
  Si     3.623219    -3.573358     0.195072
  Si     3.984439    -3.148972     2.424697
  Si     1.901966    -3.237845     3.456054
  Si    -2.303391    -2.524522     4.948474
  Si    -0.539896    -1.021899     5.134052
  Si     1.650471    -1.708664     5.193655
  Si     2.769753     0.008074     4.136147
  Si     4.271464    -0.850240     2.630663
  Si     5.056919     0.568086     1.095899
  Si     5.310473    -0.291583    -1.055165
  Si     4.734368     1.482715    -2.504681
  Si     3.010453     1.003036    -3.905947
  Si    -3.347803    -2.220971    -4.581279
  Si    -1.127795     4.960000    -3.083331
  Si    -2.619410     3.241136    -3.478555
  Si    -4.644780     3.040260    -2.425256
  Si    -4.248638     3.562602    -0.271639
  Si    -2.930962     5.270723     0.585482
  Si     1.053965     5.219596    -0.013965
  Si     2.565350     4.811193    -1.733239
  Si     0.962321     3.934740    -3.174190
  Si     1.538254     2.502406    -4.865495
  Si    -0.232136     1.001283    -5.099771
  Si    -2.407208     1.695191    -5.198393
  Si    -5.380833     0.861033    -2.898519
  Si    -5.476683    -0.485926    -1.070403
  Si    -5.911208     0.263701     1.055825
  Si    -4.987379     2.253595     1.459391
  Si    -4.076434     2.972111     3.466507
  Si    -2.320904     4.188658     2.557675
  Si    -0.394962     4.629139     3.724559
  Si     1.339378     4.847799     2.163874
  Si     3.840020     3.028848    -1.024169
  Si     4.733139     2.890200     1.112333
  Si     2.947521     3.266478     2.503300
  Si     2.555037     2.240970     4.536032
  Si     0.247473     2.567580     4.564953
  Si    -1.170152     1.149501     5.701790
  Si    -3.061347     1.153544     4.378950
  Si    -3.727335    -1.012645     3.929946
  Si    -5.416648    -1.487572     2.514188
  Si    -3.618006     0.024085    -4.124260
  Si    -5.408132    -2.812658    -1.084127
  Si    -1.107609     5.182130    -0.787402
  C      7.809592    -0.139138    -1.256134
  C      8.362915     0.690230     0.881402
  C      8.397014    -0.675019     0.919919
  C      8.105852    -1.183110    -0.391745
  C      8.138637     1.149583    -0.528418
  H      9.086694     1.541420    -0.934431
  H      8.587304    -1.287388     1.793189
  H      8.080009    -2.235371    -0.654008
  H      7.415312     1.965857    -0.628676
  H      8.535366     1.361892     1.714054
  H      7.805551    -0.226245    -2.337797
  Li     1.771640    -0.520757    -0.345393
71
Si60-DA-TS56isomer SCF Done: -17564.0682060 A.U.
  Si    -0.416037     1.994153     4.829723
  Si     1.743561     2.677531     4.422973
  Si     2.074884     4.374820     3.008854
  Si     0.330602     5.487718     1.938830
  Si    -1.563613     4.299611     2.272849
  Si    -2.248989     3.192016     4.175785
  Si    -0.408254    -0.076792     5.850195
  Si     1.694617    -0.682202     5.029682
  Si     3.261663     1.038191     5.050422
  Si     4.532468     0.750047     3.153814
  Si     3.651992     3.865097     1.425725
  Si     0.941523     5.169038    -0.272878
  Si    -0.514522     5.470318    -2.006583
  Si    -2.649306     4.627656    -1.480785
  Si    -3.098755     3.927707     0.595933
  Si    -4.842832     2.620802     1.354605
  Si    -3.596396     1.646978     3.051763
  Si    -4.000666    -0.432368     3.951672
  Si    -1.908759    -1.257557     4.557421
  Si     2.320317    -2.871668     4.733907
  Si     0.559743    -3.815660     3.543359
  Si    -1.632674    -3.538193     4.169291
  Si    -2.762052    -3.549278     2.154299
  Si    -4.282600    -1.841316     2.116486
  Si    -5.017310    -1.262968     0.094904
  Si    -5.284592     1.026299    -0.314399
  Si    -4.847244     1.383009    -2.615965
  Si    -3.064716     2.818124    -2.823368
  Si     3.260285     5.050816    -0.528133
  Si     1.067808     0.062532    -5.796692
  Si     2.522965     1.352136    -4.598925
  Si     4.334815     0.454248    -3.499817
  Si     4.567642    -1.767432    -3.363267
  Si     2.927246    -3.230175    -4.182050
  Si    -1.047602    -2.687640    -4.378145
  Si    -2.587704    -1.046453    -4.969090
  Si    -1.030145     0.678017    -4.999168
  Si    -1.611949     2.857032    -4.634620
  Si     0.163667     3.858786    -3.512903
  Si     2.365143     3.615816    -4.178717
  Si     5.410719     2.065427    -2.229299
  Si     5.499422     1.146130    -0.118189
  Si     6.201637    -1.030638     0.263695
  Si     4.953131    -2.307667    -1.168924
  Si     4.102358    -4.423896    -0.737951
  Si     2.324033    -4.328232    -2.235808
  Si     0.416651    -5.584096    -2.011659
  Si    -1.365017    -4.458967    -3.054944
  Si    -3.849161    -0.672962    -3.067792
  Si    -4.710853    -2.472274    -1.877173
  Si    -2.915495    -3.854100    -1.489559
  Si    -2.534415    -5.052254     0.452965
  Si    -0.229098    -5.220833     0.181748
  Si     1.199461    -5.426142     1.981274
  Si     3.098143    -4.301032     1.301542
  Si     3.786642    -2.840542     2.933417
  Si     5.296902    -1.279521     2.412984
  Si     3.584332     3.512493    -2.195339
  Si     5.402760     2.437793     1.821668
  Si     1.112653    -2.011423    -4.783421
  C     -7.736270     1.008086    -0.430515
  C     -8.129782    -1.255506     0.096720
  C     -8.207411    -0.516209     1.249384
  C     -8.014311     0.862432     0.928127
  C     -8.046019    -0.328753    -1.081540
  H     -9.052592    -0.254062    -1.530204
  H     -8.335674    -0.907947     2.251459
  H     -8.016860     1.670831     1.651048
  H     -7.381076    -0.654202    -1.885837
  H     -8.231839    -2.330758     0.013999
  H     -7.825638     1.951054    -0.960686
72
Si60-DA-TS56LiROTATING SCF Done: -17571.4435145 A.U.
  Si    -0.010952     4.828937    -2.129426
  Si    -2.038560     4.971186    -1.066975
  Si    -2.067421     5.207873     1.152534
  Si    -0.132196     5.357723     2.457736
  Si     1.616826     4.733300     1.134148
  Si     1.965367     5.299221    -1.082353
  Si    -0.308422     4.032071    -4.273851
  Si    -2.345180     2.976738    -3.829431
  Si    -3.750113     4.166623    -2.412679
  Si    -4.822206     2.582157    -1.130813
  Si    -3.503694     3.696100     2.104148
  Si    -0.545747     3.564415     3.864752
  Si     1.108300     2.533318     5.088127
  Si     2.869993     2.239984     3.604780
  Si     3.433469     3.565422     1.899760
  Si     4.783607     2.946015     0.100756
  Si     3.339856     3.494782    -1.621059
  Si     3.443038     2.573225    -3.720144
  Si     1.233577     2.335980    -4.407653
  Si    -3.079052     1.177902    -5.054058
  Si    -1.274068    -0.290984    -5.133054
  Si     0.847037     0.416756    -5.666706
  Si     2.205580    -0.959485    -4.413124
  Si     3.826765     0.293353    -3.378763
  Si     4.805073    -0.688562    -1.636524
  Si     5.273699     0.677636     0.177691
  Si     5.078079    -0.729171     2.039864
  Si     3.563350     0.064546     3.537212
  Si    -2.812965     3.240950     4.271670
  Si    -0.440807    -4.026774     4.259274
  Si    -1.976075    -2.319679     4.411644
  Si    -4.172733    -2.558415     3.700056
  Si    -4.033327    -3.445432     1.581787
  Si    -2.707402    -5.291149     1.070247
  Si     1.295246    -4.983542     1.050006
  Si     2.999190    -4.163185     2.398067
  Si     1.592583    -2.981050     3.819914
  Si     2.334145    -1.187149     5.041713
  Si     0.524144     0.283347     5.138029
  Si    -1.583022    -0.419555     5.706297
  Si    -4.548432    -0.283296     3.401706
  Si    -5.609084     0.685074     1.694704
  Si    -5.610149    -0.644007    -0.170873
  Si    -5.525985    -2.926801    -0.113855
  Si    -4.198208    -3.597755    -1.921739
  Si    -2.374281    -4.756139    -1.161404
  Si    -0.618725    -5.400804    -2.483082
  Si     1.310870    -5.212801    -1.167570
  Si     4.088134    -2.608072     1.109365
  Si     4.702544    -2.966126    -1.098921
  Si     2.762167    -3.706762    -2.092520
  Si     2.061489    -3.229213    -4.244342
  Si    -0.211673    -3.580505    -3.856151
  Si    -1.852310    -2.540623    -5.086390
  Si    -3.625479    -2.259389    -3.613802
  Si    -4.298610    -0.068033    -3.535382
  Si    -5.844912     0.700785    -2.044699
  Si    -2.976781     0.972281     4.494032
  Si    -5.405386     2.933615     1.087362
  Si    -0.734272    -4.826484     2.112005
  C      8.051667     1.016272     0.575737
  C      8.815744    -1.148296     0.036424
  C      8.439268    -0.527466    -1.104587
  C      7.982279     0.823306    -0.777824
  C      8.648531    -0.213582     1.203869
  H      9.620742     0.034129     1.658574
  H      8.462688    -0.940078    -2.106141
  H      7.687300     1.568167    -1.509715
  H      8.040467    -0.639859     2.013735
  H      9.193925    -2.159711     0.126413
  H      7.884970     1.950031     1.099354
  Li     1.707451     0.626890    -0.117526
72
Si60-DA-TS56Li SCF Done: -17571.4430333 A.U.
  Si    -0.246462    -5.354607     0.022542
  Si     1.937945    -5.213920     0.667477
  Si     2.235810    -4.321168     2.689280
  Si     0.617954    -3.987000     4.316741
  Si    -1.402325    -3.827000     3.253222
  Si    -2.007592    -5.153149     1.453976
  Si    -0.333246    -5.321182    -2.287633
  Si     1.733181    -4.324967    -2.670984
  Si     3.368534    -5.004153    -1.168755
  Si     4.571358    -3.096914    -0.731109
  Si     3.867601    -2.719513     2.844461
  Si     1.247398    -1.812982     4.848861
  Si    -0.206891    -0.325957     5.822956
  Si    -2.148354    -0.569913     4.606687
  Si    -3.168940    -2.512231     3.994984
  Si    -4.095511    -2.090318     1.905629
  Si    -3.688356    -3.842919     0.487148
  Si    -3.674652    -3.211737    -1.672308
  Si    -1.913427    -3.833176    -2.992337
  Si     2.176134    -3.154516    -4.590217
  Si     0.362195    -1.741852    -4.929250
  Si    -1.811183    -2.488231    -4.874835
  Si    -3.010353    -0.719263    -3.938245
  Si    -4.752547    -1.370827    -2.563943
  Si    -5.067560     0.218441    -0.918089
  Si    -5.296404    -0.272322     1.337553
  Si    -4.571445     1.668654     2.413759
  Si    -2.888019     1.487546     3.889955
  Si     3.542969    -1.428227     4.735914
  Si     1.050415     5.389732     2.290594
  Si     2.567831     3.806680     2.927120
  Si     4.360766     3.204651     1.634977
  Si     4.345780     3.847053    -0.501092
  Si     2.742033     5.250997    -1.466907
  Si    -1.228238     5.323006    -0.683480
  Si    -2.638089     4.975437     1.152145
  Si    -0.996414     4.345097     2.663172
  Si    -1.467272     3.174582     4.592848
  Si     0.347216     1.759439     4.932283
  Si     2.515080     2.493294     4.831525
  Si     5.473155     1.376574     2.540916
  Si     5.548963    -0.193677     0.865113
  Si     6.139502     0.314321    -1.318325
  Si     4.823328     2.094476    -1.896341
  Si     3.888108     2.524329    -3.973323
  Si     2.120704     3.821841    -3.185640
  Si     0.117278     4.001229    -4.304278
  Si    -1.472860     4.270649    -2.635102
  Si    -3.845371     3.069639     0.741305
  Si    -4.820648     2.518538    -1.289554
  Si    -3.145347     2.713757    -2.816179
  Si    -2.805068     1.432444    -4.710056
  Si    -0.508373     1.826226    -4.828111
  Si     0.930734     0.334722    -5.820086
  Si     2.878713     0.576623    -4.597742
  Si     3.659602    -1.483168    -3.959953
  Si     5.172640    -1.566312    -2.322204
  Si     3.734030     0.721423     3.933112
  Si     5.523539    -2.486525     1.289921
  Si     0.963357     5.258775    -0.023437
  C     -8.011143    -0.083762    -1.189948
  C     -8.332058    -0.474108     1.111798
  C     -8.395368     0.867095     0.871713
  C     -8.201985     1.106543    -0.544675
  C     -8.207378    -1.202873    -0.199668
  H     -9.158090    -1.716107    -0.420987
  H     -8.543574     1.642970     1.614135
  H     -8.202731     2.086159    -1.009202
  H     -7.436356    -1.981816    -0.219044
  H     -8.477104    -0.965883     2.065777
  H     -7.939469    -0.227150    -2.260733
  Li    -0.765273    -1.776593    -0.099524
71
Si60-DA-TS56 SCF Done: -17564.0693165 A.U.
  Si     0.337915     4.680411    -2.365648
  Si    -1.838575     4.940104    -1.692558
  Si    -2.140506     5.140005     0.507761
  Si    -0.484766     5.532231     2.099070
  Si     1.460681     4.831098     1.106046
  Si     2.136473     5.258399    -1.073028
  Si     0.390512     3.737234    -4.477823
  Si    -1.688571     2.687765    -4.291348
  Si    -3.301892     3.975312    -3.224466
  Si    -4.550281     2.499672    -1.987390
  Si    -3.776891     3.782429     1.363999
  Si    -1.116396     3.806782     3.522282
  Si     0.337982     2.913534     5.062812
  Si     2.298520     2.533764     3.877757
  Si     3.153818     3.772637     2.231006
  Si     4.717644     2.970468     0.695167
  Si     3.509902     3.374068    -1.230056
  Si     3.979460     2.307861    -3.216451
  Si     1.919231     2.035484    -4.264880
  Si    -2.247686     0.812841    -5.500218
  Si    -0.453802    -0.629833    -5.179582
  Si     1.725849     0.043445    -5.456111
  Si     2.869378    -1.252109    -3.918043
  Si     4.194653     0.078620    -2.624821
  Si     5.307606    -0.776290    -0.862573
  Si     4.973373     0.699271     0.914274
  Si     4.724250    -0.507495     2.885941
  Si     2.968257     0.349930     4.053681
  Si    -3.424086     3.462064     3.629138
  Si    -1.038062    -3.747544     4.456442
  Si    -2.529852    -2.020249     4.345083
  Si    -4.345018    -2.042035     2.945753
  Si    -4.394140    -3.586737     1.335941
  Si    -2.812766    -5.293079     1.073563
  Si     1.169563    -5.024952     1.728458
  Si     2.646340    -3.965749     3.197487
  Si     1.034635    -2.699455     4.286626
  Si     1.539514    -0.791026     5.467442
  Si    -0.256928     0.669289     5.180615
  Si    -2.435759    -0.002834     5.473179
  Si    -5.433198     0.008796     2.956730
  Si    -5.518482     0.665453     0.754006
  Si    -6.149154    -0.763812    -0.958878
  Si    -4.869330    -2.637416    -0.693509
  Si    -3.982477    -3.971922    -2.370965
  Si    -2.206713    -4.806197    -1.112357
  Si    -0.240497    -5.535284    -2.058985
  Si     1.417344    -5.089748    -0.484505
  Si     3.862032    -2.453462     1.953447
  Si     4.812934    -2.965199    -0.100779
  Si     3.076383    -3.765648    -1.344941
  Si     2.711481    -3.520191    -3.621861
  Si     0.406946    -3.844546    -3.514334
  Si    -1.037810    -2.883719    -5.030430
  Si    -2.963144    -2.521580    -3.808319
  Si    -3.700895    -0.370342    -4.130470
  Si    -5.250295     0.453728    -2.748520
  Si    -3.659176     1.190209     3.887165
  Si    -5.472001     2.902954     0.101844
  Si    -1.008966    -4.682854     2.340024
  C      7.790711    -0.518079    -1.114815
  C      7.979963     0.976764     0.698179
  C      8.223010    -0.300305     1.142031
  C      8.156206    -1.207645     0.037529
  C      7.915488     0.963158    -0.805237
  H      8.894448     1.297885    -1.192818
  H      8.398762    -0.591045     2.171242
  H      8.295030    -2.280563     0.108351
  H      7.167647     1.623766    -1.251843
  H      8.009052     1.880386     1.293521
  H      7.878968    -0.917494    -2.119054
71
Si60-DA-TSrotating SCF Done: -17564.0672074 A.U.
  Si     0.719760    -4.632405     2.320375
  Si    -1.511358    -4.950460     1.890039
  Si    -2.067915    -5.212062    -0.253536
  Si    -0.586311    -5.541019    -2.023572
  Si     1.441245    -4.781289    -1.279754
  Si     2.367308    -5.132314     0.816156
  Si     1.002773    -3.683578     4.408779
  Si    -1.112306    -2.692592     4.441403
  Si    -2.812900    -4.026870     3.582726
  Si    -4.232934    -2.591296     2.487412
  Si    -3.814413    -3.889566    -0.920783
  Si    -1.423539    -3.855484    -3.384803
  Si    -0.188460    -2.950679    -5.104199
  Si     1.892637    -2.508674    -4.173150
  Si     2.958492    -3.696310    -2.612149
  Si     4.660347    -2.828851    -1.263485
  Si     3.703047    -3.221543     0.813749
  Si     4.381292    -2.169009     2.728313
  Si     2.443608    -1.935163     3.978034
  Si    -1.570887    -0.811154     5.681256
  Si     0.133853     0.674587     5.136478
  Si     2.342909     0.068283     5.159201
  Si     3.314333     1.367423     3.502406
  Si     4.759202     0.099971     2.278633
  Si     4.977389     0.915821     0.206711
  Si     4.637784    -0.573564    -1.518361
  Si     4.318261     0.620592    -3.468970
  Si     2.470346    -0.306570    -4.445855
  Si    -3.736068    -3.579431    -3.215224
  Si    -1.667815     3.677700    -4.364511
  Si    -3.090133     1.912257    -4.071499
  Si    -4.731682     1.900071    -2.472905
  Si    -4.635028     3.457424    -0.877721
  Si    -3.079588     5.205770    -0.807821
  Si     0.800503     5.026481    -1.900412
  Si     2.119280     4.019523    -3.545445
  Si     0.436881     2.688385    -4.436816
  Si     0.848167     0.788052    -5.671156
  Si    -0.855092    -0.724098    -5.159839
  Si    -3.070313    -0.112259    -5.188974
  Si    -5.756844    -0.179270    -2.341289
  Si    -5.559996    -0.816271    -0.138428
  Si    -6.020616     0.611388     1.627913
  Si    -4.840370     2.516908     1.200419
  Si    -3.795799     3.890925     2.750058
  Si    -2.201974     4.767176     1.295313
  Si    -0.169692     5.575629     2.011916
  Si     1.323707     5.221782     0.256229
  Si     3.517284     2.559384    -2.457821
  Si     4.678612     3.109822    -0.517401
  Si     3.084475     3.916956     0.919899
  Si     3.013698     3.633212     3.214025
  Si     0.700841     3.894036     3.361504
  Si    -0.528618     2.907737     5.039339
  Si    -2.578306     2.485160     4.069386
  Si    -3.203454     0.310237     4.473062
  Si    -4.908899    -0.566262     3.324178
  Si    -4.068280    -1.319861    -3.461291
  Si    -5.379266    -3.044208     0.521638
  Si    -1.423796     4.636529    -2.272536
  C      8.343628     1.109698     0.302850
  C      8.520606    -1.238403     0.143450
  C      8.280973    -0.729034    -1.084550
  C      8.170811     0.732346    -0.986476
  C      8.595893    -0.112635     1.141527
  H      9.575299    -0.070121     1.641873
  H      8.181668    -1.291354    -2.006452
  H      7.983866     1.392750    -1.827019
  H      7.851939    -0.220880     1.946423
  H      8.647939    -2.283580     0.399476
  H      8.332463     2.121845     0.689097
61
Si60Li SCF Done: -17377.3127587 A.U.
  Si    -2.207189    -4.749857     0.604517
  Si    -3.920400    -3.790309    -0.575607
  Si    -3.384953    -3.290283    -2.682133
  Si    -1.578845    -4.150116    -3.872160
  Si     0.016518    -4.716092    -2.316560
  Si    -0.480773    -5.868696    -0.371746
  Si    -2.600429    -4.452705     2.867195
  Si    -3.839071    -2.492869     2.637463
  Si    -5.299412    -2.541513     0.829949
  Si    -5.279778    -0.418456    -0.031006
  Si    -3.941287    -1.185961    -3.361023
  Si    -0.895133    -2.133967    -4.791119
  Si     1.269252    -1.712145    -5.401647
  Si     2.614662    -2.654807    -3.776098
  Si     2.301639    -4.666879    -2.747683
  Si     2.963743    -4.353071    -0.545231
  Si     1.459966    -5.376272     0.843923
  Si     1.419308    -4.313825     2.809560
  Si    -0.609024    -3.718595     3.709015
  Si    -3.942466    -0.886903     4.279407
  Si    -1.739711    -0.501494     4.922152
  Si    -0.287138    -2.209139     5.424511
  Si     1.804976    -1.482781     4.695514
  Si     3.158112    -3.164990     3.828218
  Si     4.322759    -2.196353     2.097807
  Si     4.897371    -3.350766     0.164660
  Si     5.158101    -1.469424    -1.189741
  Si     4.228209    -1.152762    -3.191611
  Si    -2.608129    -0.599992    -5.157191
  Si     2.607287     4.449741    -2.831433
  Si     0.608679     3.759668    -3.689285
  Si    -1.421797     4.385371    -2.860501
  Si    -1.398025     5.245954    -0.803428
  Si     0.494578     5.902239     0.391231
  Si     4.006383     3.902992     0.610119
  Si     5.274221     2.537684    -0.809016
  Si     3.825674     2.479529    -2.614681
  Si     3.959848     0.891081    -4.272260
  Si     1.778856     0.516703    -4.967028
  Si     0.292814     2.209057    -5.375017
  Si    -3.164867     3.175366    -3.815235
  Si    -4.302035     2.188850    -2.078756
  Si    -4.876822     3.328728    -0.147152
  Si    -2.963713     4.322446     0.590291
  Si    -2.302332     4.663206     2.783409
  Si    -0.016933     4.737246     2.335810
  Si     1.573788     4.135173     3.882915
  Si     3.321502     3.255428     2.635731
  Si     5.257278     0.437714     0.076021
  Si     5.427803    -0.155947     2.308070
  Si     3.899452     1.160312     3.378144
  Si     2.615125     0.603450     5.213306
  Si     0.879392     2.083581     4.731772
  Si    -1.268380     1.716947     5.461416
  Si    -2.573154     2.633727     3.793136
  Si    -4.173051     1.120421     3.139524
  Si    -5.289161     1.485647     1.238475
  Si    -1.840076     1.517073    -4.748243
  Si    -5.426739     0.161855    -2.273038
  Si     2.239185     4.763772    -0.561952
  Li    -0.213069    -0.065304    -1.986502
60
Si60 SCF Done: -17369.9491688 A.U.
  Si    -2.400164    -4.689269     0.306368
  Si    -4.049218    -3.744149    -0.973980
  Si    -3.211890    -3.107829    -2.943099
  Si    -1.393853    -4.018056    -4.066338
  Si     0.052690    -4.688483    -2.404179
  Si    -0.635161    -5.878505    -0.537093
  Si    -2.941400    -4.413589     2.544465
  Si    -4.099576    -2.411295     2.267946
  Si    -5.421557    -2.392841     0.363422
  Si    -5.250456    -0.261894    -0.455557
  Si    -3.661070    -0.979410    -3.672299
  Si    -0.576744    -1.970987    -4.806271
  Si     1.631113    -1.661544    -5.365964
  Si     2.779962    -2.647266    -3.621387
  Si     2.367443    -4.678649    -2.666600
  Si     2.864198    -4.412417    -0.416979
  Si     1.212743    -5.402857     0.825349
  Si     1.069179    -4.419079     2.823881
  Si    -1.002950    -3.764115     3.559004
  Si    -4.288339    -0.838663     3.940080
  Si    -2.128701    -0.530332     4.744161
  Si    -0.772656    -2.293082     5.324775
  Si     1.390968    -1.622880     4.769601
  Si     2.759813    -3.332000     3.988222
  Si     4.073245    -2.366810     2.360957
  Si     4.771206    -3.503025     0.464368
  Si     5.292555    -1.626871    -0.841786
  Si     4.376816    -1.201071    -2.832590
  Si    -2.222998    -0.427035    -5.393288
  Si     2.941400     4.413589    -2.544465
  Si     1.002950     3.764115    -3.559004
  Si    -1.069179     4.419079    -2.823881
  Si    -1.212743     5.402857    -0.825349
  Si     0.635161     5.878505     0.537093
  Si     4.049218     3.744149     0.973980
  Si     5.421557     2.392841    -0.363422
  Si     4.099576     2.411295    -2.267946
  Si     4.288339     0.838663    -3.940080
  Si     2.128701     0.530332    -4.744161
  Si     0.772656     2.293082    -5.324775
  Si    -2.759813     3.332000    -3.988222
  Si    -4.073245     2.366810    -2.360957
  Si    -4.771206     3.503025    -0.464368
  Si    -2.864198     4.412417     0.416979
  Si    -2.367443     4.678649     2.666600
  Si    -0.052690     4.688483     2.404179
  Si     1.393853     4.018056     4.066338
  Si     3.211890     3.107829     2.943099
  Si     5.250456     0.261894     0.455557
  Si     5.220078    -0.365579     2.687968
  Si     3.661070     0.979410     3.672299
  Si     2.222998     0.427035     5.393288
  Si     0.576744     1.970987     4.806271
  Si    -1.631113     1.661544     5.365964
  Si    -2.779962     2.647266     3.621387
  Si    -4.376816     1.201071     2.832590
  Si    -5.292555     1.626871     0.841786
  Si    -1.390968     1.622880    -4.769601
  Si    -5.220078     0.365579    -2.687968
  Si     2.400164     4.689269    -0.306368
